# Supplementary material for: Impact of Comorbidity on Fatality Rate of Patients with Middle East Respiratory Syndrome
Source: Sci Rep. 2017 Sep 12;7:11307. doi: 10.1038/s41598-017-10402-1 (PMC5596001; doi:10.1038/s41598-017-10402-1)
Supplement: Supplementary file 2 — Dataset 1 [file 41598_2017_10402_MOESM2_ESM.xls]

## Sheet: DATASET
Impact of Comorbidity on Fatality Rate of Patients with Middle East Respiratory Syndrome
Ya-Min Yang, Chen-Yang Hsu, Chao-Chih Lai†, Ming-Fang Yen, Paul S. Wikramaratna, Hsiu-Hsi Chen and Tsung-Hsi Wang*
The relevant parts of MERS case list between 2012 and 2016
number	gender	age	country	exposure	onset	hospitalized	reported	death	discharged	comorbidity	severity	outcome	animal_contact	camel_contact	contact_with	contact
1	M	25	Jordan	na	2012-03-21	2012-04-04	na	2012-04-25	na	na	fatal	fatal	fatal	FALSE	na	FALSE
2	M	30	Jordan	na	2012-03-30	2012-04-08	na	na	na	na	CCU	na	clinical	FALSE	na	TRUE
3	F	40	Jordan	na	2012-04-02	2012-04-09	na	2012-04-19	na	na	fatal	fatal	fatal	FALSE	na	TRUE
4	M	60	Jordan	na	2012-04-02	na	na	na	na	na	na	na	subclinical	FALSE	na	TRUE
5	M	29	Jordan	na	2012-04-11	2012-04-15	na	na	na	na	CCU	na	clinical	na	na	TRUE
6	M	33	Jordan	na	2012-04-12	2012-04-14	na	na	na	na	CCU	na	clinical	na	na	TRUE
7	M	28	Jordan	na	2012-04-13	2012-04-17	na	na	na	na	CCU	na	clinical	na	na	TRUE
8	M	45	Jordan	na	2012-04-14	2012-04-17	na	na	na	na	CCU	na	clinical	na	na	FALSE
9	M	46	Jordan	na	2012-04-15	2012-04-16	na	na	na	na	CCU	na	clinical	na	na	TRUE
10	M	25	Jordan	na	2012-04-15	2012-04-18	na	na	na	na	CCU	na	clinical	na	na	TRUE
11	M	53	Jordan	na	2012-04-18	2012-04-21	na	na	na	na	CCU	na	clinical	na	na	TRUE
12	F	28	Jordan	na	2012-04-19	na	na	na	na	na	na	na	subclinical	na	na	TRUE
13	F	60	Jordan	na	2012-04-26	2012-05-01	na	na	na	na	CCU	na	clinical	na	na	FALSE
14	M	60	KSA	na	2012-06-06	2012-06-13	2012-09-20	2012-06-24	na	TRUE	fatal	fatal	fatal	TRUE	TRUE	na
15	M	49	Qatar	na	2012-09-03	2012-09-07	na	2013-06-28	na	FALSE	fatal	fatal	fatal	na	na	na
16	M	45	KSA	na	2012-10-09	2012-10-12	2012-11-23	na	2012-11-04	TRUE	severe	recovered	clinical	TRUE	na	na
17	M	45	Qatar	na	2012-10-12	na	2012-11-23	na	na	na	na	na	na	na	na	na
18	M	70	KSA	na	2012-10-05	2012-10-13	2012-11-23	2012-10-23	na	TRUE	fatal	fatal	fatal	na	na	na
19	M	31	KSA	na	2012-11-03	2012-11-06	2012-11-23	na	2012-11-14	na	pneumonia	na	clinical	TRUE	TRUE	na
20	M	39	KSA	na	2012-10-24	2012-10-28	2012-11-30	2012-11-02	na	TRUE	fatal	fatal	fatal	na	na	na
21	M	16	KSA	na	2012-11-02	2012-11-07	na	na	2012-11-11	FALSE	mild	na	subclinical	na	na	na
22	M	60	KSA	na	2013-01-24	na	2013-02-11	2013-03-16	na	na	fatal	fatal	fatal	na	na	na
23	M	39	UK	na	2013-02-06	na	2013-02-13	2013-02-17	na	TRUE	fatal	fatal	fatal	na	na	na
24	F	30	UK	na	2013-02-05	na	2013-02-16	na	na	na	mild	na	subclinical	na	na	na
25	F	61	KSA	na	na	2013-01-29	2013-02-21	2013-02-10	na	na	fatal	fatal	fatal	na	na	na
26	M	69	KSA	na	na	2013-02-10	2013-03-06	2013-02-19	na	na	fatal	fatal	fatal	na	na	na
27	M	51	KSA	na	2013-02-13	na	na	2013-02-24	na	TRUE	fatal	fatal	fatal	TRUE	FALSE	na
28	M	39	KSA	na	2013-02-24	2013-02-28	2013-03-12	2013-03-02	na	FALSE	fatal	fatal	fatal	TRUE	FALSE	na
29	M	40	KSA	na	2013-03-02	2013-03-04	2013-03-23	na	2013-03-11	FALSE	mild	na	subclinical	na	na	na
30	M	73	UAE	na	2013-03-08	2013-03-10	2013-03-26	2013-03-26	na	na	fatal	fatal	fatal	TRUE	TRUE	na
31	M	56	KSA	na	2013-04-08	2013-04-09	na	2013-04-15	na	na	fatal	fatal	fatal	na	na	na
32	M	58	KSA	na	2013-04-06	na	na	na	2013-05-04	na	pneumonia	recovered	clinical	na	na	na
33	M	55	KSA	2013-04-08	2013-04-11	na	na	2013-04-19	na	na	fatal	fatal	fatal	na	na	na
34	M	59	KSA	na	2013-04-14	na	na	2013-04-20	na	TRUE	fatal	fatal	fatal	na	na	na
35	M	24	KSA	na	2013-04-15	na	na	2013-05-29	na	TRUE	fatal	fatal	fatal	na	na	na
36	M	87	KSA	na	2013-04-17	na	na	2013-04-28	na	TRUE	fatal	fatal	fatal	na	na	na
37	M	77	KSA	2013-04-11	2013-04-18	2013-04-20	na	2013-05-03	na	SEE NOTE	fatal	fatal	fatal	na	na	na
38	F	62	KSA	na	2013-04-19	na	na	2013-05-03	na	SEE NOTE	fatal	fatal	fatal	na	na	na
39	M	58	KSA	na	2013-04-22	na	na	2013-05-29	na	TRUE	fatal	fatal	fatal	na	na	na
40	M	94	KSA	na	2013-04-22	na	na	2013-04-26	na	TRUE	fatal	fatal	fatal	na	na	na
41	M	56	KSA	na	2013-04-20	na	na	2013-04-30	na	TRUE	fatal	fatal	fatal	na	na	na
42	M	56	KSA	na	2013-04-22	na	na	2013-04-29	na	TRUE	fatal	fatal	fatal	na	na	na
43	M	50	KSA	na	2013-04-30	na	na	na	na	TRUE	pneumonia	recovered	clinical	na	na	na
44	F	52	KSA	na	2013-04-25	na	na	2013-05-10	na	TRUE	fatal	fatal	fatal	na	na	na
45	M	33	KSA	2013-04-07,2013-04-15	2013-04-27	2013-04-29	na	na	2013-05-15	TRUE	pneumonia	na	clinical	na	na	na
46	F	58	KSA	na	2013-05-01	na	na	na	na	TRUE	na	na	subclinical	na	na	na
47	M	48	KSA	na	2013-04-24	na	na	na	na	TRUE	critical	fatal	fatal	na	na	na
48	F	43	KSA	na	2013-05-08	na	na	na	na	TRUE	pneumonia	na	clinical	na	na	TRUE
49	M	56	KSA	na	2013-05-07	na	na	na	na	TRUE	pneumonia	na	clinical	na	na	na
50	M	48	KSA	na	2013-04-29	na	na	2013-06-09	na	TRUE	fatal	fatal	fatal	na	na	na
51	F	81	KSA	na	2013-05-28	na	na	2013-05-25	na	TRUE	fatal	fatal	fatal	na	na	na
52	M	45	KSA	na	2013-05-02	na	na	na	na	na	severe	na	clinical	na	na	TRUE
53	M	56	KSA	na	2013-05-11	2013-05-11	na	2013-05-23	na	na	fatal	fatal	fatal	na	na	na
54	M	81	KSA	2013-04-24,2013-04-28	2013-05-02	na	na	?	na	TRUE	fatal	fatal	fatal	na	na	na
55	F	69	KSA	na	2013-04-25	na	2013-05-14	2013-05-08	na	TRUE	fatal	fatal	fatal	na	na	na
56	M	64	UAE	2013-04-09,2013-04-17	2013-04-22	2013-04-23	2013-05-07	2013-05-28	na	TRUE	fatal	fatal	fatal	na	na	na
57	M	51	France	2013-04-26,2013-04-29	2013-05-08	2013-05-09	2013-05-12	na	na	TRUE	severe	na	clinical	na	na	na
58	M	66	Qatar	na	2013-05-01	2013-05-06	2013-05-22	2013-05-10	na	TRUE	fatal	fatal	fatal	na	na	na
59	M	34	Tunisia	na	2013-05-10	na	2013-05-22	na	na	na	mild	na	subclinical	na	na	na
60	F	35	Tunisia	na	2013-05-10	na	2013-05-22	na	na	na	mild	na	subclinical	na	na	na
61	M	63	KSA	na	na	2013-05-15	2013-05-23	2013-05-20	na	TRUE	fatal	fatal	fatal	na	na	na
62	M	56	KSA	na	2013-05-12	na	na	2013-05-20	na	TRUE	fatal	fatal	fatal	na	na	na
63	F	85	KSA	na	2013-05-17	na	2013-05-29	na	na	TRUE	critical	na	clinical	na	na	na
64	F	76	KSA	na	2013-05-24	na	2013-05-29	na	2013-05-27	TRUE	na	na	clinical	na	na	na
65	M	77	KSA	na	2013-05-19	na	2013-05-29	2013-05-26	na	TRUE	fatal	fatal	fatal	na	na	na
66	M	73	KSA	na	2013-05-18	na	2013-05-29	2013-05-26	na	TRUE	fatal	fatal	fatal	na	na	na
67	M	61	KSA	na	2013-05-20	na	2013-05-29	na	na	TRUE	na	na	clinical	na	na	na
68	M	21	KSA	na	na	na	2013-06-14	2013-06-12	na	FALSE	fatal	fatal	fatal	TRUE	TRUE	na
69	F	63	KSA	na	na	na	2013-06-14	2013-06-16	na	TRUE	fatal	fatal	fatal	na	na	na
70	M	45	Jordan	na	2013-05-24	2013-05-28	na	na	2013-06-06	FALSE	na	na	clinical	na	na	na
71	F	2	Italy	2013-05-26	2013-05-29	na	2013-06-02	na	2013-06-05	FALSE	mild	na	subclinical	na	na	na
72	F	42	Italy	2013-05-27	2013-05-31	na	2013-06-02	na	2013-06-06	FALSE	mild	na	subclinical	na	na	na
73	F	14	KSA	na	2013-05-29	na	2013-06-05	na	na	TRUE	na	na	clinical	na	na	na
74	M	83	KSA	na	2013-05-27	na	2013-07-07	2013-05-31	na	TRUE	fatal	fatal	fatal	na	na	na
75	M	75	KSA	na	na	na	2013-06-14	2013-07-05	na	TRUE	fatal	fatal	fatal	na	na	na
76	M	45	KSA	na	2013-05-31	na	2013-06-14	2013-06-16	na	TRUE	fatal	fatal	fatal	na	na	na
77	F	68	KSA	na	2013-06-06	na	2013-06-14	2013-06-16	na	TRUE	fatal	fatal	fatal	na	na	na
78	M	46	KSA	na	2013-05-29	2013-06-08	na	2013-06-14	na	FALSE	fatal	fatal	fatal	na	na	na
79	M	42	KSA	na	na	na	2013-06-16	na	na	TRUE	na	na	clinical?	na	na	TRUE
80	F	63	KSA	na	na	na	2013-06-16	2013-07-05	na	TRUE	fatal	fatal	fatal	na	na	na
81	M	2	KSA	na	na	na	2013-06-17	2013-07-08	na	TRUE	fatal	fatal	fatal	na	na	na
82	F	42	KSA	na	na	na	2013-06-22	na	na	na	na	recovered	clinical	na	na	na
83	F	45	KSA	na	na	2013-06-13	2013-06-20	na	na	na	asymptomatic	na	subclinical	na	na	TRUE
84	F	39	KSA	na	na	2013-06-13	2013-06-20	na	na	na	asymptomatic	na	subclinical	na	na	TRUE
85	F	29	KSA	na	na	2013-06-13	2013-06-20	na	na	na	asymptomatic	na	subclinical	na	na	TRUE
86	F	41	KSA	na	na	na	2013-06-21	na	2013-07-02	na	na	na	na	na	na	na
87	M	32	KSA	na	na	na	2013-06-21	2013-06-26	na	TRUE	fatal	fatal	fatal	na	na	na
88	F	7	KSA	na	na	na	2013-06-26	na	na	na	asymptomatic	na	subclinical	na	na	na
89	F	12	KSA	na	na	na	2013-06-26	na	na	na	asymptomatic	na	subclinical	na	na	na
90	M	14	KSA	na	na	na	2013-06-26	na	na	na	asymptomatic	na	subclinical	na	na	na
91	F	15	KSA	na	na	na	2013-06-26	na	na	na	asymptomatic	na	subclinical	na	na	na
92	F	?	KSA	na	na	na	2013-06-26	na	na	na	asymptomatic	na	subclinical	na	na	TRUE
93	F	?	KSA	na	na	na	2013-06-26	na	na	na	asymptomatic	na	subclinical	na	na	TRUE
94	F	50	KSA	na	na	na	2013-06-26	na	2013-07-02	na	na	na	clinical	na	na	na
95	M	66	KSA	na	na	2013-06-28	2013-07-05	na	na	na	ICU	na	clinical	na	na	na
96	M	69	KSA	na	na	2013-06-28	2013-07-05	na	na	na	ICU	na	clinical	na	na	na
97	F	56	KSA	na	na	na	2013-07-07	na	na	FALSE	na	recovered	na	na	FALSE	TRUE
98	M	66	KSA	na	na	na	2013-07-08	2013-07-21	na	TRUE	fatal	fatal	fatal	na	na	na
99	M	82	UAE	na	2013-07-06	2013-07-06	2013-07-11	na	na	TRUE	na	fatal	fatal	na	na	na
100	M	26	KSA	na	na	na	2013-07-18	na	na	na	mild	recovered	subclinical	na	na	na
101	F	42	KSA	na	na	na	2013-07-18	na	na	na	mild	recovered	subclinical	na	na	TRUE
102	M	28	UAE	na	na	na	2013-07-18	na	na	na	asymptomatic	na	subclinical	na	na	TRUE
103	F	30	UAE	na	na	na	2013-07-18	na	na	na	asymptomatic	na	subclinical	na	na	TRUE
104	F	30	UAE	na	na	na	2013-07-18	na	na	na	mild	na	subclinical	na	na	TRUE
105	F	40	UAE	na	na	na	2013-07-18	na	na	na	mild	na	subclinical	na	na	TRUE
106	M	41	KSA	na	na	2013-07-15	2013-07-18	na	na	TRUE	severe	na	clinical	FALSE	na	na
107	F	59	KSA	na	na	2013-07-11	2013-07-18	na	na	TRUE	severe	na	clinical	FALSE	na	na
108	M	83	KSA	na	2013-07-17	na	2013-07-29	na	na	na	hospitalized	na	clinical	na	na	na
109	F	67	KSA	na	2013-07-25	na	2013-08-01	na	na	TRUE	hospitalized	na	clinical	FALSE	na	na
110	F	39	KSA	na	na	na	2013-08-01	na	na	na	mild	na	subclinical	na	na	TRUE
111	F	39	KSA	na	na	na	2013-08-01	na	na	na	mild	na	subclinical	na	na	TRUE
112	F	50	KSA	na	2013-08-01	na	2013-08-19	na	na	TRUE	severe	na	clinical	na	na	na
113	F	59	KSA	na	2013-07-23	na	2013-08-19	na	na	TRUE	critical	na	clinical	na	na	na
114	M	59	KSA	na	2013-08-15	na	2013-08-20	na	na	TRUE	stable	na	clinical	na	na	na
115	F	50	KSA	na	na	na	2013-08-21	na	na	TRUE	severe	na	clinical	na	na	na
116	M	70	KSA	na	na	na	2013-08-21	na	na	TRUE	severe	na	clinical	na	na	na
117	M	31	KSA	na	na	na	2013-08-28	na	na	TRUE	severe	na	clinical	na	na	na
118	M	55	KSA	na	na	na	2013-08-28	na	na	FALSE	asymptomatic	na	subclinical	na	na	na
120	M	54	KSA	na	na	na	2013-08-21	?	na	TRUE	fatal	fatal	fatal	na	na	na
121	M	29	Qatar	na	2013-08-17	2013-08-17	2013-08-26	na	na	TRUE	critical	na	clinical	na	na	na
123	M	55	KSA	na	2013-08-17	na	2013-08-28	na	na	TRUE	na	fatal	fatal	na	na	na
124	M	38	KSA	na	2013-08-08	na	2013-08-28	2013-08-17	na	TRUE	fatal	fatal	fatal	TRUE	TRUE	na
125	M	16	KSA	na	na	na	2013-08-29	na	na	FALSE	asymptomatic	recovered	subclinical	TRUE	TRUE	na
126	M	7	KSA	na	na	na	2013-08-29	na	na	FALSE	asymptomatic	recovered	subclinical	na	FALSE	na
127	M	26	KSA	na	na	na	2013-09-01	na	2013-09-01	FALSE	na	recovered	clinical	TRUE	TRUE	na
128	M	19	KSA	na	na	na	2013-09-01	na	2013-09-01	na	na	na	clinical	na	na	na
129	F	56	Qatar	na	na	2013-08-23	2013-09-03	2013-08-31	na	TRUE	fatal	fatal	fatal	na	na	na
130	F	41	KSA	na	2013-08-15	na	2013-09-06	2013-08-29	na	FALSE	fatal	fatal	fatal	FALSE	na	TRUE
131	M	30	KSA	na	2013-09-01	2013-09-04	2013-09-06	na	na	na	critical	na	clinical	na	na	TRUE
132	F	79	KSA	na	2013-08-21	na	2013-09-06	2013-09-02	na	TRUE	fatal	fatal	fatal	na	FALSE	na
133	M	47	KSA	na	2013-08-23	na	2013-09-06	na	na	TRUE	critical	fatal	fatal	TRUE	TRUE	na
134	M	18	KSA	na	na	na	2013-09-07	na	na	FALSE	asymptomatic	recovered	subclinical	na	FALSE	na
135	F	3	KSA	na	na	na	2013-09-07	na	na	FALSE	asymptomatic	recovered	subclinical	na	FALSE	na
136	M	56	KSA	na	na	na	2013-09-07	2013-09-07	na	na	fatal	fatal	fatal	na	na	TRUE
137	?	53	KSA	na	na	na	2013-09-07	2013-09-07	na	TRUE	fatal	fatal	fatal	na	na	na
138	F	74	KSA	na	na	na	2013-09-08	na	na	TRUE	ICU	fatal	fatal	na	FALSE	na
139	F	64	KSA	na	na	na	2013-09-08	na	na	TRUE	ICU	na	clinical	na	na	na
140	F	75	KSA	na	na	na	2013-09-08	na	na	TRUE	na	na	clinical	na	na	na
141	M	74	KSA	na	na	na	2013-09-08	2013-09-08	na	na	fatal	fatal	fatal	na	na	na
142	M	22	KSA	na	na	na	2013-09-10	na	na	na	asymptomatic	na	subclinical	na	na	na
143	M	24	KSA	na	na	na	2013-09-10	na	na	na	asymptomatic	na	subclinical	na	na	TRUE
144	M	60	KSA	na	na	na	2013-09-10	na	na	na	asymptomatic	na	subclinical	na	na	na
145	M	47	KSA	na	na	na	2013-09-10	na	na	na	stable	na	clinical	na	na	na
146	F	51	KSA	na	na	na	2013-09-11	na	na	na	stable	na	clinical - implied	na	na	TRUE
147	F	46	KSA	na	na	na	2013-09-11	na	na	na	mild	recovered	subclinical	na	FALSE	TRUE
148	F	39	KSA	na	na	na	2013-09-11	na	na	na	mild	na	subclinical	na	na	TRUE
149	M	38	KSA	na	na	na	2013-09-11	na	na	na	stable	na	clinical - implied	na	na	TRUE
150	F	75	KSA	na	na	na	2013-09-18	2013-09-18	na	TRUE	fatal	fatal	fatal	na	na	na
151	M	35	KSA	na	na	na	2013-09-18	na	na	TRUE	ICU	na	clinical	na	na	na
152	M	83	KSA	na	na	na	2013-09-18	2013-09-18	na	TRUE	fatal	fatal	fatal	na	na	na
153	F	78	KSA	na	na	na	2013-09-27	na	na	TRUE	ICU	na	clinical	na	na	na
154	F	53	KSA	na	na	na	2013-09-27	na	na	TRUE	ICU	na	clinical	na	na	na
155	M	63	KSA	na	na	na	2013-09-27	na	na	TRUE	ICU	na	clinical	na	na	na
156	M	79	KSA	na	na	na	2013-10-01	na	na	TRUE	hospitalized	na	clinical	na	na	na
157	F	14	KSA	na	na	na	2013-10-01	na	na	na	hospitalized	na	clinical	na	na	na
158	M	45	KSA	na	na	na	2013-10-01	na	na	TRUE	ICU	na	clinical	na	na	na
159	M	78	KSA	na	2013-09-30	na	2013-10-10	2013-10-10	na	TRUE	fatal	fatal	fatal	na	na	na
160	M	55	KSA	na	2013-09-30	na	2013-10-10	2013-10-10	na	TRUE	fatal	fatal	fatal	na	na	na
161	M	61	Qatar	na	na	2013-10-11	2013-10-18	na	na	TRUE	stable	recovered	clinical	TRUE	TRUE	na
162	M?	73	KSA	na	na	na	2013-10-18	na	na	TRUE	ICU	na	clinical	na	na	na
163	M	54	KSA	na	na	na	2013-10-18	2013-10-22	na	TRUE	fatal	fatal	fatal	na	na	na
164	F	83	KSA	na	na	na	2013-10-26	2013-10-27	na	TRUE	fatal	fatal	fatal	FALSE	na	na
165	M	54	KSA	na	na	na	2013-10-26	na	na	TRUE	ICU	na	clinical	FALSE	na	TRUE
166	M	49	KSA	na	na	na	2013-10-26	na	na	na	ICU	na	clinical	FALSE	na	na
167	M	23	Qatar	na	na	na	2013-10-27	na	na	na	mild	na	subclinical	TRUE	TRUE	na
168	M	68	Oman	na	2013-10-26	2013-10-28	2013-10-29	2013-11-10	na	TRUE	fatal	fatal	fatal	na	na	na
169	F	56	KSA	na	2013-10-26	na	2013-10-31	2013-10-30	na	TRUE	fatal	fatal	fatal	FALSE	na	na
170	F	61	KSA	2013-10-02, 2013-11-01	2013-10-15	2013-11-01	2013-11-05	na	na	na	na	recovered	clinical	na	na	na
171	M	72	KSA	na	2013-10-23	2013-10-31	2013-11-07	na	na	TRUE	ICU	na	clinical	na	na	na
172	M	43	KSA	na	2013-10-27	2013-11-03	2013-11-07	na	na	FALSE	ICU	na	clinical	TRUE	TRUE	na
173	M	75	Oman	na	2013-10-01	2013-10-12	2013-11-07	2013-11-10	na	TRUE	fatal	fatal	fatal	na	na	na
174	M	48	Qatar	na	2013-10-25	2013-10-31	2013-11-10	2013-11-21	na	TRUE	fatal	fatal	fatal	na	na	na
175	M	47	Kuwait	na	2013-10-30	2013-11-07	2013-11-12	na	na	na	ICU	na	clinical	na	na	na
176	M	52	Kuwait	na	2013-11-07	2013-11-10	2013-11-12	na	na	TRUE	stable	na	clinical	na	na	na
177	M	61	Qatar	na	2013-11-04	2013-11-07	2013-11-14	2013-11-19	na	TRUE	fatal	fatal	fatal	na	na	na
178	F	?	KSA	na	na	na	2013-11-18	na	na	na	na	recovered	na	na	na	na
179	F	73	KSA	na	2013-11-12	2013-11-14	2013-11-19	2013-11-18	na	TRUE	fatal	fatal	fatal	FALSE	na	na
180	M	65	KSA	na	2013-11-04	2013-11-14	2013-11-19	na	na	TRUE	ICU	na	clinical	FALSE	na	na
181	M	37	KSA	na	2013-11-09	2013-11-13	2013-11-21	2013-11-18	na	na	fatal	fatal	fatal	FALSE	na	na
182	M	38	UAE	na	2013-11-15	na	2013-11-28	na	na	na	hospitalized	na	clinical	FALSE	na	na
183	F	32	UAE	na	2013-11-15	na	2013-11-28	2013-12-02	na	na	fatal	fatal	fatal	FALSE	na	na
184	M	8	UAE	na	2013-11-15	na	2013-11-29	na	na	na	mild	recovered	subclinical	na	na	na
185	F	26	KSA	na	na	na	2013-11-21	na	na	na	mild	na	subclinical	na	na	TRUE
186	F	51	KSA	na	2013-11-20	na	2013-12-05	na	na	TRUE	ICU	na	clinical	FALSE	na	na
187	M	68	UAE	na	2013-12-13	2013-12-14	2013-12-20	2013-12-22	na	TRUE	fatal	fatal	fatal	FALSE	na	na
188	F	43	KSA	na	na	na	2013-12-20	na	na	FALSE	asymptomatic	na	subclinical	na	na	TRUE
189	F	35	KSA	na	na	na	2013-12-20	na	na	FALSE	asymptomatic	na	subclinical	na	na	TRUE
190	M	53	KSA	na	na	2013-11-26	2013-12-20	na	na	TRUE	ICU	na	clinical	FALSE	na	na
191	M	73	KSA	na	na	2013-12-15	2013-12-20	2013-12-18	na	TRUE	fatal	fatal	fatal	TRUE	na	na
192	M	57	KSA	na	na	2013-12-17	2013-12-25	na	na	TRUE	ICU	na	clinical	FALSE	na	na
193	M	73	KSA	na	na	2013-11-25	2013-12-25	2013-12-17	na	TRUE	fatal	fatal	fatal	na	na	na
194	M	27	KSA	na	na	na	2013-12-25	na	na	na	asymptomatic	na	subclinical	na	na	TRUE
195	F	59	UAE	na	na	na	2013-12-26	na	na	na	asymptomatic	na	subclinical	FALSE	na	na
196	M	59	Oman	na	na	na	2014-01-01	2014-01-01	na	na	fatal	fatal	fatal	na	TRUE	na
197	M	33	UAE	na	2013-12-27	2013-12-28	2014-01-03	2014-01-16	na	TRUE	fatal	fatal	fatal	FALSE	na	TRUE
199	M	54	KSA	na	2013-12-29	2014-01-04	2014-01-27	2014-01-14	na	TRUE	fatal	fatal	fatal	FALSE	na	TRUE
200	M	48	Jordan	na	2013-12-31	2014-01-09	2014-01-27	2014-01-23	na	na	fatal	fatal	fatal	na	na	na
201	M	60	KSA	na	2014-01-19	2014-01-24	2014-02-04	2014-01-28	na	TRUE	fatal	fatal	fatal	UNKNOWN	na	na
202	M	67	KSA	na	2014-01-23	2014-01-25	2014-02-03	na	na	TRUE	ICU	na	clinical	FALSE	na	na
203	M	66	UAE	na	2014-01-20	2014-01-24	2014-02-03	na	na	TRUE	ICU	na	clinical	TRUE	TRUE	FALSE
204	M	22	KSA	na	2014-02-03	2014-02-09	2014-02-15	2014-02-12	na	TRUE	fatal	fatal	fatal	FALSE	na	na
205	M	58	KSA	na	2014-02-02	2014-02-04	2014-02-20	na	2014-02-24	TRUE	na	na	clinical	TRUE	na	na
206	F	81	KSA	na	2014-02-05	2014-02-02	2014-02-20	2014-02-08	na	TRUE	fatal	fatal	fatal	FALSE	na	na
207	M	55	KSA	na	2014-02-17	2014-02-25	2014-02-26	2014-03-03	na	TRUE	fatal	fatal	fatal	na	na	na
208	M	51	KSA	na	2014-02-28	2014-03-02	2014-03-05	na	na	TRUE	ICU	na	clinical	TRUE	na	na
209	F	56	KSA	na	2014-02-12	2014-02-22	2014-02-26	na	na	TRUE	ICU	na	clinical	FALSE	na	na
210	M	86	KSA	na	na	na	2014-03-06	na	na	na	asymptomatic	na	subclinical	na	na	na
211	M	68	UAE	na	2014-03-01	2014-03-03	2014-03-11	na	na	TRUE	ICU	na	clinical	TRUE	TRUE	na
212	M	83	KSA	na	2014-02-24	2014-03-01	2014-03-14	na	na	TRUE	ICU	na	clinical	FALSE	na	na
213	M	19	KSA	na	2014-03-01	2014-03-07	2014-03-14	2014-03-07	na	na	fatal	fatal	fatal	TRUE	TRUE	na
214	F	22	KSA	na	2014-03-10	na	2014-03-14	na	na	na	mild	na	subclinical	na	na	na
215	F	18	KSA	na	2014-03-14	na	2014-03-14	na	na	na	mild	recovered	subclinical	na	na	na
216	M	53	KSA	na	na	na	2014-03-14	na	na	na	asymptomatic	na	subclinical	na	na	na
217	M	60	Kuwait	na	na	2014-02-13	2014-03-18	2014-03-06	na	TRUE	fatal	fatal	fatal	na	na	na
218	M	68	UAE	na	2014-03-07	2014-03-11	2014-03-18	na	na	TRUE	mild	na	clinical?	TRUE	TRUE	na
219	M	71	KSA	na	2014-02-24	2014-03-05	2014-03-20	na	na	TRUE	ICU	na	clinical	TRUE	TRUE	na
220	M	66	KSA	na	2014-03-09	2014-03-11	2014-03-20	na	na	TRUE	ICU	na	clinical	FALSE	na	na
221	M	86	KSA	na	2014-03-11	na	2014-03-20	2014-03-19	na	TRUE	fatal	fatal	fatal	FALSE	na	na
222	M	75	KSA	na	2014-02-23	2014-02-26	2014-03-21	na	na	TRUE	ICU	na	clinical	TRUE	TRUE	na
223	M	56	KSA	na	2014-03-06	2014-03-13	2014-03-21	na	na	TRUE	ICU	na	clinical	TRUE	TRUE	na
224	M	45	KSA	na	2014-03-05	2014-03-15	2014-03-21	na	na	TRUE	ICU	na	clinical	FALSE	na	na
225	M	49	UAE	na	na	2014-02-27	2014-03-25	na	na	TRUE	ICU	na	clinical	FALSE	na	na
226	M	40	Oman	na	2014-02-15	2014-03-17	2014-03-26	2014-03-24	na	TRUE	fatal	fatal	fatal	FALSE	na	na
227	M	64	UAE	na	2014-03-21	2014-03-25	2014-03-30	2014-03-30	na	TRUE	fatal	fatal	fatal	TRUE	TRUE	na
228	M	26	KSA	na	2014-03-22	2014-03-23	2014-03-28	2014-04-06	na	na	fatal	fatal	fatal	na	na	TRUE
229	M	26	KSA	na	2014-03-16	2014-03-25	2014-03-28	na	na	na	ICU	na	clinical	na	na	TRUE
230	F	77	KSA	na	2014-03-25	na	2014-04-01	na	2014-05-04	TRUE	ICU	recovered	clinical	FALSE	na	na
231	M	59	KSA	na	2014-03-22	na	2014-04-01	na	na	TRUE	ICU	na	clinical	FALSE	na	na
232	M	70	KSA	na	2014-03-24	2014-03-29	2014-04-06	2014-04-05	na	TRUE	fatal	fatal	fatal	na	na	na
233	M	28	KSA	na	na	na	2014-04-06	na	na	na	asymptomatic	na	subclinical	na	na	?TRUE
234	M	28	KSA	na	2014-03-28	2014-04-03	2014-04-06	na	na	na	ICU	na	clinical	na	na	TRUE
235	M	35	KSA	na	na	na	2014-04-06	na	na	na	asymptomatic	na	subclinical	na	na	na
236	F	26	KSA	na	na	na	2014-04-06	na	na	na	asymptomatic	na	subclinical	na	na	TRUE
237	M	26	KSA	na	na	na	2014-04-06	na	na	na	asymptomatic	na	subclinical	na	na	TRUE
238	M	33	KSA	na	na	na	2014-04-06	na	na	na	asymptomatic	na	subclinical	na	na	TRUE
239	F	32	KSA	na	na	na	2014-04-06	na	na	na	asymptomatic	na	subclinical	na	na	TRUE
240	M	33	KSA	na	na	na	2014-04-06	na	na	na	asymptomatic?	na	subclinical?	na	na	na
241	M	59	UAE	na	2014-03-28	2014-03-30	2014-04-08	na	na	?TRUE	ICU	na	clinical	TRUE	na	FALSE
242	M	45	KSA	na	2014-03-30	2014-04-05	2014-04-07	na	2014-05-04	na	ICU	recovered?	clinical	FALSE	FALSE	na
243	M	51	KSA	na	na	na	2014-04-07	na	na	TRUE	ICU	na	clinical	na	na	na
244	M	90	KSA	na	2014-03-30	2014-04-01	2014-04-07	na	na	TRUE	ICU	na	clinical	FALSE	na	na
245	M	57	KSA	na	2014-03-16	2014-03-19	2014-04-07	2014-03-30	na	TRUE	fatal	fatal	fatal	na	na	na
246	M	70	KSA	na	na	na	2014-04-11	na	na	na	na	na	na	na	na	na
247	M	34	KSA	na	na	na	2014-04-11	na	na	na	na	na	na	na	na	na
248	M	29	KSA	na	na	na	2014-04-11	2014-04-22	na	na	fatal	fatal	fatal	na	na	na
249	M	52	KSA	na	2014-03-25	2014-04-02	2014-04-09	na	na	TRUE	ICU	na	clinical	na	na	na
250	M	45	UAE	na	2014-04-06	2014-04-07	2014-04-10	2014-04-10	na	FALSE	fatal	fatal	fatal	FALSE	na	?FALSE
251	F	37	UAE	na	na	2014-04-09	2014-04-11	na	na	FALSE	mild	na	subclinical	na	na	TRUE
252	M	41	UAE	na	na	2014-04-09	2014-04-11	na	na	FALSE	na	na	clinical	na	na	TRUE
253	F	43	UAE	na	na	2014-04-09	2014-04-11	na	na	TRUE	mild	na	subclinical	na	na	TRUE
254	M	33	UAE	na	na	2014-04-09	2014-04-11	na	na	FALSE	mild	na	subclinical	na	na	TRUE
255	M	46	UAE	na	na	2014-04-09	2014-04-11	na	na	TRUE	mild	na	subclinical	na	na	TRUE
256	M	45	KSA	na	na	na	2014-04-11	2014-04-11	na	na	fatal	fatal	fatal	na	na	na
257	F	28	KSA	na	na	na	2014-04-11	na	na	na	asymptomatic	na	subclinical	na	na	TRUE
258	M	25	KSA	na	na	na	2014-04-11	na	na	na	asymptomatic	na	subclinical	na	na	TRUE
259	F	26	KSA	na	na	na	2014-04-12	na	na	na	asymptomatic	na	subclinical	na	na	TRUE
260	M	58	KSA	na	na	na	2014-04-12	na	na	na	symptomatic	na	clinical	na	na	TRUE
261	M	71	KSA	na	na	na	2014-04-12	na	na	na	symptomatic	na	clinical	na	na	na
262	M	39	KSA	na	na	na	2014-04-12	na	na	na	asymptomatic	na	subclinical	na	na	TRUE
263	M	44	Yemen	na	2014-03-17	2014-03-22	2014-04-15	2014-03-31	na	TRUE	fatal	na	fatal	TRUE	TRUE	FALSE
264	M	70	KSA	na	na	na	2014-04-14	2014-04-14	na	na	fatal	fatal	fatal	na	na	na
265	M	51	KSA	na	na	na	2014-04-14	2014-05-07	na	na	ICU	fatal	clinical	na	na	na
266	F	28	KSA	na	na	na	2014-04-14	na	na	na	asymptomatic	na	subclinical	na	na	TRUE
267	F	45	KSA	na	na	na	2014-04-14	na	na	na	asymptomatic	na	subclinical	na	na	TRUE
268	M	56	KSA	na	na	na	2014-04-14	na	na	na	stable	na	clinical	na	na	na
269	M	48	UAE	na	na	2014-04-09	2014-04-13	na	na	TRUE	pneumonia	na	clinical	na	na	TRUE
270	M	37	UAE	na	na	2014-04-09	2014-04-13	na	na	FALSE	mild	na	subclinical	na	na	TRUE
271	M	43	UAE	na	na	2014-04-10	2014-04-13	na	na	FALSE	asymptomatic	na	subclinical	na	na	TRUE
272	M	27	UAE	na	na	2014-04-10	2014-04-13	na	na	TRUE	asymptomatic	na	subclinical	na	na	TRUE
273	M	43	UAE	na	na	2014-04-10	2014-04-13	na	na	FALSE	asymptomatic	na	subclinical	na	na	TRUE
274	M	30	KSA	na	na	na	2014-04-15	na	na	na	?	recovered	?	na	na	na
275	M	59	KSA	na	na	na	2014-04-15	2014-04-15	na	na	fatal	fatal	fatal	na	na	na
276	M	64	KSA	na	na	na	2014-04-15	na	na	na	stable	na	clinical	na	na	TRUE
277	F	27	KSA	na	na	na	2014-04-15	na	na	na	asymptomatic	na	subclinical	na	na	TRUE
278	F	27	KSA	na	na	na	2014-04-15	na	na	na	asymptomatic	na	subclinical	na	na	TRUE
279	M	54	KSA	na	na	na	2014-04-16	na	na	na	ICU	na	clinical	na	na	na
280	M	52	KSA	na	na	na	2014-04-16	2014-04-16	na	na	fatal	fatal	fatal	na	na	na
281	M	41	KSA	na	na	na	2014-04-16	na	na	na	stable	na	clinical	na	na	na
282	M	54	KSA	na	na	na	2014-04-16	na	na	na	stable	na	clinical	na	na	TRUE
283	M	28	KSA	na	na	na	2014-04-16	na	na	na	stable	na	clinical	na	na	TRUE
284	M	35	KSA	na	na	na	2014-04-16	na	na	na	stable	na	clinical	na	na	TRUE
285	M	45	UAE	na	na	na	2014-04-16	na	na	na	asymptomatic	na	subclinical	na	na	TRUE
286	M	54	KSA	2014-03-26	2014-04-04	2014-04-09	2014-04-16	2014-04-13	na	na	fatal	fatal	fatal	TRUE	TRUE	na
287	M	44	UAE	na	2014-04-13	na	2014-04-17	na	na	FALSE	asymptomatic	na	subclinical	FALSE	na	TRUE
288	M	30	UAE	na	2014-04-13	na	2014-04-17	na	na	FALSE	asymptomatic	na	subclinical	FALSE	na	TRUE
289	M	34	UAE	na	2014-04-13	na	2014-04-17	na	na	FALSE	asymptomatic	na	subclinical	FALSE	na	TRUE
290	M	28	UAE	na	2014-04-14	na	2014-04-17	na	na	FALSE	?	na	clinical	FALSE	na	TRUE
291	?	81	KSA	na	na	na	2014-04-18	na	na	TRUE	ICU	na	clinical	na	na	na
292	?	32	KSA	na	na	na	2014-04-18	na	na	TRUE	ICU	na	clinical	na	na	na
293	?	78	KSA	na	na	na	2014-04-18	na	na	TRUE	ICU	na	clinical	na	na	na
294	?	52	KSA	na	na	na	2014-04-18	na	na	TRUE	ICU	na	clinical	na	na	na
295	?	27	KSA	na	na	na	2014-04-18	na	na	TRUE	ICU	na	clinical	na	na	na
296	?	55	KSA	na	na	na	2014-04-18	2014-04-18	na	TRUE	fatal	fatal	fatal	na	na	na
297	M	53	KSA	na	na	na	2014-04-18	2014-04-18	na	na	fatal	fatal	fatal	na	na	na
298	M	49	KSA	na	na	na	2014-04-18	na	na	na	ICU	na	clinical	na	na	na
299	M	60	KSA	na	na	na	2014-04-18	2014-05-06	na	na	ICU	fatal?	clinical	na	na	TRUE
300	?	26	KSA	na	na	na	2014-04-18	na	na	na	asymptomatic	na	subclinical	na	na	TRUE
301	?	38	KSA	na	na	na	2014-04-18	na	na	na	asymptomatic	na	subclinical	na	na	TRUE
302	?	13	KSA	na	na	na	2014-04-18	na	na	na	symptomatic	na	clinical	na	na	na
303	M	69	KSA	2014-03-31,2014-04-08,Al-Jedaani Group of Hospitals	na	2014-04-17	2014-04-18	na	na	na	stable	na	clinical	na	na	Na
304	M	64	KSA	na	na	na	2014-04-19	na	na	na	fatal	na	fatal	na	na	na
305	M	44	KSA	na	na	na	2014-04-19	na	na	na	fatal	na	fatal	na	na	na
306	?	62	KSA	na	na	na	2014-04-19	na	na	na	ICU	na	clinical	na	na	na
307	?	47	KSA	na	na	na	2014-04-19	na	na	na	ICU	na	clinical	na	na	na
308	M	52	KSA	na	na	na	2014-04-19	na	na	na	stable	na	clinical	na	na	na
309	?	54	KSA	na	na	na	2014-04-19	na	na	na	asymptomatic	na	subclinical	na	na	TRUE
310	?	54	KSA	na	na	na	2014-04-19	na	na	na	asymptomatic	na	subclinical	na	na	TRUE
311	M	49	KSA	na	na	na	2014-04-20	na	na	na	fatal	na	fatal	na	na	na
312	F	57	KSA	na	na	na	2014-04-20	na	na	na	ICU	na	clinical	na	na	na
313	F	32	KSA	na	na	na	2014-04-20	na	na	na	stable	na	clinical	na	na	na
314	M	53	KSA	na	na	na	2014-04-20	na	na	na	stable	na	clinical	na	na	na
315	M	54	KSA	na	na	na	2014-04-20	na	2014-05-09	na	stable	recovered	clinical	na	na	na
316	M	23	KSA	na	na	na	2014-04-20	na	na	na	asymptomatic	na	subclinical	na	na	na
317	M	37	KSA	na	na	na	2014-04-20	na	na	na	stable	na	clinical	na	na	TRUE
318	F	69	KSA	na	na	na	2014-04-20	2014-05-18	na	TRUE	ICU	fatal	fatal	na	na	na
319	M	88	KSA	na	na	na	2014-04-20	2014-04-30	na	TRUE	ICU	fatal?	clinical	na	na	na
320	M	57	KSA	na	na	na	2014-04-20	na	2014-05-06	TRUE	stable	recovered	clinical	na	na	na
321	M	41	KSA	na	na	na	2014-04-20	na	2014-05-06	na	stable	recovered	clinical	na	na	TRUE
322	M	68	KSA	na	na	na	2014-04-20	na	na	TRUE	fatal	na	fatal	na	na	na
323	M	68	KSA	na	na	na	2014-04-20	na	na	TRUE	fatal	na	fatal	na	na	na
324	F	52	KSA	2014-04-05,2014-04-16, Jeddah KSA	na	2014-04-16	2014-04-21	na	na	TRUE	stable	na	clinical	FALSE	na	na
325	F	45	KSA	na	na	2014-04-08	2014-04-22	2014-06-01?	na	na	ICU	na	clinical	na	na	TRUE
326	F	90	KSA	na	na	na	2014-04-22	na	na	na	ICU	na	clinical	na	na	na
327	M	52	KSA	na	na	na	2014-04-22	na	na	na	stable	na	clinical	na	na	na
328	M	60	KSA	na	na	na	2014-04-22	na	na	na	stable	na	clinical	na	na	na
329	M	42	KSA	na	na	na	2014-04-22	na	na	na	asymptomatic	na	subclinical	na	na	na
330	M	24	KSA	na	na	na	2014-04-22	na	na	na	asymptomatic	na	subclinical	na	na	na
331	F	17	KSA	na	na	na	2014-04-22	na	na	na	asymptomatic	na	subclinical	na	na	na
332	M	61	KSA	na	na	na	2014-04-22	2014-04-29	na	TRUE	stable	fatal	clinical	na	na	na
333	M	81	KSA	na	na	na	2014-04-22	na	2014-05-04	TRUE	stable	recovered?	clinical	na	na	na
334	M	78	KSA	na	na	na	2014-04-22	2014-04-27	na	TRUE	ICU	fatal	fatal	na	na	na
335	F	79	KSA	na	na	na	2014-04-22	na	na	TRUE	ICU	na	clinical	na	na	na
336	F	89	KSA	na	na	na	2014-04-22	na	na	TRUE	ICU	fatal	fatal	na	na	na
337	M	73	KSA	na	na	na	2014-04-22	na	na	TRUE	fatal	na	fatal	na	na	na
338	M	41	KSA	na	na	na	2014-04-22	2014-04-30	na	na	ICU	fatal	clinical	na	na	na
339	M	18	KSA	na	na	na	2014-04-22	na	na	na	asymptomatic	na	subclinical	na	na	na
340	F	25	KSA	na	na	na	2014-04-22	na	na	na	asymptomatic	na	subclinical	na	na	na
341	M	11	KSA	na	na	na	2014-04-22	na	na	na	asymptomatic	na	subclinical	na	na	na
342	F	63	UAE	na	2014-04-15	na	2014-04-17	na	na	TRUE	symptomatic	na	clinical	FALSE	na	na
343	F	73	UAE	na	2014-04-14	na	2014-04-17	na	na	TRUE	ICU	na	clinical	FALSE	na	na
344	F	52	UAE	na	2014-04-09	na	2014-04-16	na	na	FALSE	mild	na	subclinical	FALSE	na	na
345	M	28	UAE	na	na	na	2014-04-16	na	na	FALSE	asymptomatic	na	subclinical	FALSE	na	na
346	M	59	UAE	na	na	na	2014-04-16	na	na	TRUE	asymptomatic	na	subclinical	FALSE	na	na
347	M	28	UAE	na	2014-04-11	na	2014-04-16	na	na	FALSE	mild	na	subclinical	FALSE	na	na
348	F	55	UAE	na	2014-04-08	na	2014-04-16	na	na	FALSE	mild	na	subclinical	FALSE	na	na
349	F	28	UAE	na	2014-04-08	na	2014-04-16	na	na	FALSE	mild	na	subclinical	FALSE	na	na
350	M	25	KSA	na	2014-04-09	2014-04-10	2014-04-24	na	na	TRUE	clinical	na	clinical	TRUE	TRUE	na
351	M	72	KSA	na	na	na	2014-04-23	na	na	na	fatal	na	fatal	na	na	na
352	M	70	KSA	na	na	na	2014-04-23	na	na	na	ICU	na	clinical	na	na	na
353	?	60	KSA	na	na	na	2014-04-23	na	na	na	ICU	na	clinical	na	na	na
354	?	54	KSA	na	na	na	2014-04-23	na	na	na	stable	na	clinical	na	na	TRUE
355	F	63	KSA	na	na	na	2014-04-23	na	na	na	stable	na	clinical	na	na	na
356	F	40	KSA	na	na	na	2014-04-23	na	na	na	stable	na	clinical	na	na	na
357	F	31	KSA	na	na	na	2014-04-23	na	na	na	stable	na	clinical	na	na	na
358	M	81	KSA	na	na	na	2014-04-23	2014-05-09	na	TRUE	ICU	fatal?	clinical	na	na	na
359	F	41	KSA	na	na	na	2014-04-23	na	2014-05-05	TRUE	stable	recovered?	clinical	na	na	na
360	F	59	KSA	na	na	na	2014-04-23	2014-04-25	na	TRUE	fatal	fatal	fatal	na	na	na
361	F	34	KSA	na	na	na	2014-04-23	na	na	na	ICU	na	clinical	na	na	TRUE
362	F	13	KSA	na	na	na	2014-04-23	na	na	na	asymptomatic	na	subclinical	na	na	na
363	M	71	KSA	na	na	na	2014-04-23	na	na	TRUE	ICU	na	clinical	na	na	na
364	M	67	KSA	na	na	na	2014-04-23	2014-05-16	na	TRUE	ICU	na	fatal	na	na	na
365	M	45	KSA	na	na	na	2014-04-23	2014-05-03	na	na	ICU	fatal	clinical	na	na	TRUE
366	M	55	KSA	na	na	na	2014-04-23	na	na	TRUE	ICU	na	clinical	na	na	na
367	M	24	KSA	na	na	na	2014-04-23	na	na	na	stable	na	clinical	na	na	na
368	F	48	KSA	na	na	na	2014-04-23	na	na	na	ICU	na	clinical	na	na	TRUE
369	M	80	KSA	na	na	2014-03-28	2014-04-23	2014-04-22	na	TRUE	fatal	fatal	clinical	na	na	na
370	F	69	KSA	na	na	2014-04-18	2014-04-23	na	na	TRUE	pneumonia	fatal	clinical	na	na	na
371	M	70	KSA	na	na	2014-04-04	2014-04-23	na	na	TRUE	pneumonia	na	clinical	na	na	na
372	F	72	KSA	na	na	2014-04-04	2014-04-23	2014-04-23	na	TRUE	fatal	na	fatal	na	na	na
373	M	88	KSA	na	na	2014-03-27	2014-04-23	na	na	TRUE	pneumonia	na	clinical	na	na	na
374	M	41	KSA	na	na	na	2014-04-23	na	na	na	asymptomatic	na	subclinical	na	na	na
375	F	74	KSA	na	2014-04-20	2014-04-14	2014-04-23	2014-05-19	na	na	pneumonia	na	fatal?	na	na	na
376	M	46	KSA	na	na	2014-04-21	2014-04-23	na	na	na	ICU	na	clinical	na	na	na
377	M	68	KSA	na	na	2014-04-12	2014-04-23	2014-04-23	na	na	fatal	na	fatal	na	na	na
378	M	65	KSA	na	na	na	2014-04-23	na	na	na	stable	na	clinical	na	na	na
379	M	52	KSA	na	na	2014-04-18	2014-04-23	2014-04-22	na	na	fatal	fatal	fatal	na	na	na
380	M	13	KSA	na	na	2014-04-21	2014-04-23	na	na	na	stable	na	clinical	na	na	na
381	F	45	UAE	na	2014-04-15	na	2014-04-23	na	na	TRUE	hospitalized	na	clinical	FALSE	na	na
382	M	4	UAE	na	2014-04-19	na	2014-04-23	na	na	FALSE	mild	na	subclinical	FALSE	na	na
383	M	37	UAE	na	2014-04-10	na	2014-04-24	na	na	TRUE	asymptomatic	na	subclinical	TRUE	na	na
384	M	32	UAE	na	na	na	2014-04-24	na	na	FALSE	asymptomatic	na	subclinical	FALSE	na	na
385	M	33	UAE	na	na	na	2014-04-24	na	na	FALSE	asymptomatic	na	subclinical	TRUE	TRUE	na
386	M	30	UAE	na	na	na	2014-04-24	na	na	FALSE	asymptomatic	na	subclinical	FALSE	na	na
387	M	79	KSA	na	na	2014-04-01	2014-04-24	2014-04-29	na	TRUE	ICU	fatal	clinical	na	na	na
388	F	40	KSA	na	na	na	2014-04-24	na	na	na	asymptomatic	na	subclinical	na	na	TRUE
389	M	76	KSA	na	na	2014-04-01	2014-04-24	na	na	TRUE	stable	na	clinical	na	na	na
390	M	62	KSA	na	na	2014-04-21	2014-04-24	na	na	TRUE	stable	na	clinical	na	na	na
391	M	44	KSA	na	na	2014-04-21	2014-04-24	na	na	na	stable	na	clinical	na	na	na
392	F	34	KSA	na	2014-04-21	na	2014-04-24	na	na	na	stable	na	clinical	na	na	TRUE
393	M	51	KSA	na	2014-04-19	na	2014-04-24	na	na	na	stable	na	clinical	na	na	TRUE
394	M	47	KSA	na	na	2014-04-21	2014-04-24	na	na	na	ICU	na	clinical	na	na	na
395	F	28	KSA	na	2014-04-15	2014-04-19	2014-04-24	na	2014-05-06	na	ICU	recovered	clinical	na	na	na
396	M	68	KSA	na	2014-04-20	2014-04-22	2014-04-24	na	na	na	ICU	fatal	clinical	na	na	na
397	M	47	KSA	na	2014-04-19	na	2014-04-24	na	na	na	ICU	na	clinical	na	na	TRUE
398	M	19	KSA	na	2014-04-15	2014-04-18	2014-04-24	na	2014-05-09	na	ICU	recovered	clinical	na	na	na
399	M	42	UAE	na	na	na	2014-04-24	na	na	FALSE	asymptomatic	na	subclinical	FALSE	na	na
400	M	81	KSA	na	2014-03-30	2014-03-30	2014-04-25	2014-04-20	na	TRUE	fatal	fatal	fatal	na	na	na
401	F	28	KSA	na	na	na	2014-04-25	na	na	na	asymptomatic	na	subclinical	na	na	TRUE
402	F	70	KSA	na	2014-04-20	2014-04-24	2014-04-25	na	na	na	ICU	na	clinical	na	na	na
403	M	38	KSA	na	2014-04-21	2014-04-22	2014-04-25	na	na	na	stable	na	clinical	na	na	na
404	F	40	KSA	na	na	na	2014-04-25	na	na	na	asymptomatic	na	subclinical	na	na	TRUE
405	M	30	KSA	na	2014-04-22	na	2014-04-25	na	na	na	mild	na	subclinical?	na	na	TRUE
406	F	40	KSA	na	na	2014-04-01	2014-04-25	na	na	TRUE	fatal	fatal	fatal	na	na	na
407	M	54	KSA	na	2014-04-16	2014-04-18	2014-04-25	na	na	na	ICU	na	clinical	na	na	na
408	F	30	KSA	na	na	na	2014-04-25	na	na	na	asymptomatic	na	subclinical	na	na	TRUE
409	M	30	KSA	na	na	2014-04-17	2014-04-25	na	na	na	fatal	fatal	fatal	na	na	na
410	M	30	KSA	na	na	na	2014-04-25	na	na	na	asymptomatic	na	subclinical	na	na	na
411	M	55	KSA	na	na	2014-04-22	2014-04-25	na	na	na	stable	na	clinical	na	na	na
412	M	64	KSA	na	na	2014-04-04	2014-04-25	na	na	TRUE	fatal	fatal	fatal	na	na	na
413	M	64	KSA	na	2014-04-19	2014-04-21	2014-04-25	na	na	na	stable	na	clinical	na	na	na
414	M	56	KSA	na	na	2014-03-13	2014-04-26	2014-04-29	na	na	ICU	fatal	clinical	na	na	na
415	F	38	KSA	na	na	2014-04-22	2014-04-26	na	na	na	ICU	na	clinical	na	na	TRUE
416	M	32	KSA	na	na	2014-04-18	2014-04-26	na	na	na	stable	na	clinical	na	na	TRUE
417	M	36	KSA	na	na	na	2014-04-26	na	na	na	asymptomatic	na	subclinical	na	na	TRUE
418	M	27	KSA	na	2014-04-18	2014-04-22	2014-04-26	na	na	na	stable	na	clinical	na	na	na
419	F	30	KSA	na	2014-04-23	2014-04-09	2014-04-26	na	na	TRUE	ICU	na	clinical	na	na	na
420	M	42	KSA	na	2014-04-20	2014-04-17	2014-04-26	na	na	TRUE	stable	na	clinical	na	na	na
421	F	63	KSA	na	2014-04-26	2014-04-15	2014-04-26	na	na	TRUE	fatal	fatal	fatal	na	na	na
422	M	55	KSA	na	2014-04-10	2014-04-13	2014-04-26	na	na	na	ICU	na	clinical	na	na	na
423	M	60	KSA	na	2014-04-23	2014-04-17	2014-04-26	na	na	na	ICU	na	clinical	na	na	na
424	M	27	KSA	na	na	2014-04-24	2014-04-26	na	na	na	stable	na	clinical	na	na	na
425	M	0	KSA	na	2014-04-07	2014-04-04	2014-04-27	na	na	TRUE	fatal	fatal	fatal	na	na	na
426	F	16	KSA	na	na	2014-04-21	2014-04-27	na	2014-05-07	na	stable	recovered	clinical	na	na	na
427	M	32	KSA	na	na	na	2014-04-27	na	na	na	asymptomatic	na	subclinical	na	na	TRUE
428	M	37	KSA	na	na	na	2014-04-27	na	na	na	asymptomatic	na	subclinical	na	na	TRUE
429	F	26	KSA	na	na	na	2014-04-27	na	na	na	asymptomatic	na	subclinical	na	na	TRUE
430	F	24	KSA	na	na	na	2014-04-27	na	na	na	asymptomatic	na	subclinical	na	na	TRUE
431	F	46	KSA	na	na	na	2014-04-27	na	na	na	asymptomatic	na	subclinical	na	na	TRUE
432	M	37	KSA	na	na	na	2014-04-27	na	na	na	asymptomatic	na	subclinical	na	na	TRUE
433	F	42	KSA	na	2014-04-20	2014-04-22	2014-04-27	na	na	na	stable	na	clinical	na	na	TRUE
434	F	65	KSA	na	2014-04-17	2014-04-19	2014-04-27	na	na	na	fatal	fatal	fatal	na	na	na
435	M	75	KSA	na	2014-04-21	2014-03-21	2014-04-27	na	na	TRUE	ICU	na	clinical	na	na	na
436	F	61	KSA	na	na	2014-04-16	2014-04-27	na	na	TRUE	fatal	fatal	fatal	na	na	na
437	F	54	KSA	na	na	2014-04-24	2014-04-27	2014-05-03	na	na	stable	fatal	clinical	na	na	TRUE
438	M	65	KSA	na	na	2014-04-25	2014-04-27	na	na	na	stable	na	clinical	na	na	na
439	M	59	KSA	na	na	2014-04-25	2014-04-27	na	na	na	stable	na	clinical	na	na	TRUE
440	M	55	KSA	na	na	2014-04-18	2014-04-27	na	na	na	fatal	fatal	fatal	na	na	na
441	F	65	KSA	na	na	na	2014-04-28	na	na	TRUE	asymptomatic	na	subclinical	na	na	na
442	M	42	KSA	na	2014-04-22	2014-04-23	2014-04-28	na	na	na	stable	na	clinical	na	na	na
443	F	38	KSA	na	na	na	2014-04-28	na	na	na	asymptomatic	na	subclinical	na	na	na
444	M	28	KSA	na	2014-04-23	2014-04-25	2014-04-28	na	na	TRUE	stable	na	clinical	na	na	na
445	M	39	KSA	na	na	2014-04-14	2014-04-28	na	na	TRUE	ICU	na	clinical	na	na	na
446	F	18	KSA	na	na	2014-04-22	2014-04-28	na	na	na	asymptomatic	na	subclinical	na	na	na
447	M	75	KSA	na	2014-04-24	2014-04-20	2014-04-29	na	na	TRUE	ICU	na	clinical	na	na	na
448	M	76	KSA	na	2014-04-24	2014-04-20	2014-04-29	na	na	TRUE	ICU	na	clinical	na	na	na
449	M	62	KSA	na	na	2014-04-27	2014-04-29	na	na	TRUE	asymptomatic	na	subclinical	na	na	na
450	M	73	KSA	na	2014-04-23	2014-04-20	2014-04-29	na	na	TRUE	ICU	na	clinical	na	na	na
451	M	77	KSA	na	2014-04-23	2014-03-31	2014-04-29	na	na	TRUE	ICU	na	clinical	na	na	na
452	F	51	KSA	na	na	2014-04-27	2014-04-29	na	na	na	stable	na	clinical	na	na	na
453	F	41	KSA	na	na	na	2014-04-29	na	na	na	stable	na	clinical	na	na	na
454	M	32	KSA	na	na	2014-04-26	2014-04-29	2014-05-18	na	TRUE	ICU	fatal	fatal	na	na	na
455	M	46	KSA	na	na	2014-04-12	2014-04-29	na	?	?TRUE	stable	recovered	clinical	na	na	na
456	F	29	KSA	na	na	na	2014-04-29	na	na	na	asymptomatic	na	subclinical	na	na	na
457	M	60	KSA	na	2014-04-23	2014-04-26	2014-04-29	na	na	na	ICU	na	clinical	na	na	na
458	F	75	KSA	na	2014-04-21	2014-04-26	2014-04-29	2014-05-05	na	na	ICU	fatal	clinical	na	na	na
459	F	70	KSA	na	2014-04-01	2014-04-27	2014-04-29	na	na	na	stable	na	clinical	na	na	na
460	M	68	KSA	na	2014-04-20	2014-04-25	2014-04-29	na	2014-04-27	TRUE	stable	na	clinical	na	na	na
461	F	30	KSA	na	na	na	2014-04-29	na	na	na	asymptomatic	na	subclinical	na	na	na
462	M	44	KSA	na	2014-04-26	2014-04-27	2014-04-29	na	na	TRUE	stable	na	clinical	na	na	na
463	M	31	KSA	na	na	na	2014-04-30	na	na	na	asymptomatic	na	subclinical	na	na	na
464	M	50	KSA	na	2014-04-19	2014-04-27	2014-04-30	na	na	na	ICU	na	clinical	na	na	na
465	F	29	KSA	na	na	na	2014-04-30	na	na	na	asymptomatic	na	subclinical	na	na	na
466	F	50	KSA	na	2014-04-12	2014-04-16	2014-04-30	2014-05-03	na	na	stable	fatal	clinical	na	na	na
467	F	53	KSA	na	2014-04-24	2014-04-27	2014-04-30	2014-05-12	na	na	stable	na	fatal	na	na	na
468	M	55	KSA	na	2014-04-19	2014-04-22	2014-04-30	2014-05-16	na	na	stable	na	clinical	na	na	na
469	F	75	KSA	na	2014-04-22	2014-04-24	2014-04-30	na	na	na	stable	na	clinical	na	na	na
470	M	40	KSA	na	2014-04-19	2014-04-26	2014-04-30	na	na	na	stable	na	clinical	na	na	na
471	M	34	KSA	na	2014-04-13	2014-04-27	2014-04-30	na	na	na	ICU	na	clinical	na	na	na
472	F	49	KSA	na	2014-04-26	2014-04-13	2014-04-30	na	na	TRUE	stable	na	clinical	na	na	na
473	M	28	Jordan	na	22/4/14,30/4/14	2014-04-30	2014-05-01	na	na	na	pneumonia	na	clinical	na	na	TRUE
474	F	31	KSA	na	na	2014-04-28	2014-05-01	na	na	na	stable	na	clinical	na	na	na
475	F	28	KSA	na	na	na	2014-05-01	na	na	na	asymptomatic	na	subclinical	na	na	na
476	M	28	KSA	na	2014-04-26	2014-04-26	2014-05-01	na	na	na	stable	na	clinical	na	na	na
477	F	50	KSA	na	2014-04-01	2014-04-22	2014-05-01	na	na	TRUE	ICU	na	clinical	na	na	na
478	F	38	KSA	na	2014-04-19	2014-04-24	2014-05-01	na	na	na	stable	na	clinical	na	na	na
479	F	28	KSA	na	2014-04-24	2014-04-27	2014-05-01	na	na	na	stable	na	clinical	na	na	na
480	M	60	KSA	na	2014-04-23	2014-04-24	2014-05-01	na	na	na	ICU	na	clinical	na	na	na
481	M	28	Jordan	na	na	na	2014-04-24	na	na	na	asymptomatic	na	subclinical	na	na	na
482	M	60+	KSA	na	2014-04-14	2014-04-28	2014-05-02	na	na	na	symptomatic	na	clinical	na	na	TRUE
483	F	40	KSA	na	na	na	2014-05-02	na	na	na	asymptomatic	na	subclinical	na	na	na
484	M	13	KSA	na	na	na	2014-05-02	na	na	TRUE	symptomatic?	na	clinical?	na	na	na
485	F	71	KSA	na	na	2014-04-27	2014-05-02	2014-05-08	na	TRUE	ICU	fatal	fatal	na	na	na
486	M	82	KSA	na	2014-04-14	2014-04-14	2014-05-02	2014-05-11	na	TRUE	ICU	na	fatal	na	na	na
487	F	66	KSA	na	2014-04-24	2014-04-29	2014-05-02	na	na	TRUE	ICU	na	clinical	na	na	na
488	F	56	KSA	na	2014-04-21	2014-04-24	2014-05-02	na	na	TRUE	stable	na	clinical	na	na	na
489	M	70	KSA	na	2014-04-30	2014-04-30	2014-05-02	na	na	TRUE	stable	na	clinical	na	na	na
490	M	55	KSA	na	2014-04-23	na	2014-05-02	na	na	TRUE	stable	na	clinical	na	na	na
491	M	37	KSA	na	na	na	2014-05-02	na	na	na	asymptomatic	na	subclinical	na	na	na
492	F	55	KSA	na	2014-04-29	2014-04-29	2014-05-02	na	na	na	stable	na	clinical	na	na	na
493	M	25	KSA	na	2014-04-24	2014-04-27	2014-05-02	2014-04-30	na	na	fatal	na	fatal	na	na	na
494	M	53	KSA	na	na	na	2014-05-02	na	na	na	asymptomatic	na	subclinical	na	na	na
495	M	28	KSA	na	na	na	2014-05-02	na	na	na	asymptomatic	na	subclinical	na	na	na
496	M	32	KSA	na	na	na	2014-05-02	na	na	na	mild	na	subclinical	na	na	na
497	F	69	KSA	na	2014-04-26	2014-03-05	2014-05-02	2014-04-29	na	TRUE	fatal	na	fatal	na	na	na
498	F	28	KSA	na	na	na	2014-05-02	na	na	na	asymptomatic	na	subclinical	na	na	na
499	M	60	KSA	na	2014-04-30	2014-04-30	2014-05-02	2014-05-05	na	TRUE	ICU	fatal	clinical	na	na	na
500	M	47	KSA	na	na	2014-04-22	2014-05-02	2014-05-07	na	TRUE	ICU	fatal	clinical	na	na	na
501	F	45	KSA	na	na	2014-04-29	2014-05-03	2014-05-06	na	na	ICU	fatal	clinical	na	na	TRUE
502	M	47	KSA	na	na	2014-04-21	2014-05-03	na	na	na	ICU	na	clinical	na	na	na
503	M	77	KSA	na	2014-04-29	2013-12-01	2014-05-03	2014-05-02	na	?TRUE	fatal	na	fatal	na	na	na
504	F	73	KSA	na	2014-04-29	2014-01-01	2014-05-03	2014-05-11	na	?TRUE	ICU	na	fatal	na	na	na
505	M	27	KSA	na	2014-05-01	2014-05-03	2014-05-03	na	na	na	stable	na	clinical	na	na	na
506	M	55	KSA	na	na	na	2014-05-03	na	na	na	asymptomatic	na	clinical	na	na	na
507	M	94	KSA	na	2014-04-26	2014-04-28	2014-05-03	2014-05-08	na	na	ICU	fatal	clinical	na	na	na
508	M	61	KSA	na	2014-04-22	2014-04-24	2014-05-03	na	na	TRUE	stable	na	clinical	na	na	na
509	M	47	KSA	na	2014-04-29	2014-04-29	2014-05-03	na	na	TRUE	stable	na	clinical	na	na	na
510	M	63	KSA	na	2014-04-29	2014-02-17	2014-05-03	2014-05-14	na	?TRUE	ICU	na	fatal	na	na	na
511	F	40	KSA	na	na	2014-04-29	2014-05-03	na	na	na	stable	na	clinical	na	na	na
512	F	26	KSA	na	2014-04-21	na	2014-05-03	na	na	na	mild/stable	na	?subclinical	na	na	na
513	F	27	KSA	na	na	na	2014-05-03	na	na	na	asymptomatic	na	subclinical	na	na	na
514	F	37	KSA	na	na	na	2014-05-03	na	na	na	asymptomatic	na	subclinical	na	na	na
515	M	14	KSA	na	na	na	2014-05-03	na	na	na	asymptomatic	na	subclinical	na	na	na
516	F	57	KSA	na	2014-04-24	2014-04-07	2014-05-04	2014-05-16	na	TRUE	ICU	na	fatal	na	na	na
517	F	54	KSA	na	2014-04-28	2014-04-30	2014-05-04	na	na	TRUE	ICU	na	clinical	na	na	na
518	M	60	KSA	na	na	2014-05-03	2014-05-04	2014-05-07	na	TRUE	ICU	fatal	clinical	na	na	na
519	F	37	KSA	na	na	na	2014-05-05	na	na	na	asymptomatic	na	subclinical	na	na	na
520	F	52	KSA	na	2014-04-30	2014-03-28	2014-05-05	na	na	TRUE	stable	na	clinical	na	na	na
521	M	48	KSA	na	na	2014-05-02	2014-05-05	na	2014-06-12	FALSE	ICU	na	clinical	na	na	na
522	F	43	KSA	na	na	na	2014-05-05	na	na	na	asymptomatic	na	subclinical	na	na	na
523	F	68	KSA	na	na	2014-04-10	2014-05-05	2014-05-05	na	TRUE	ICU	fatal	clinical	na	na	na
524	M	45	KSA	na	na	2014-05-03	2014-05-05	na	na	TRUE	ICU	na	clinical	na	na	na
525	F	26	KSA	na	na	???	2014-05-05	na	na	na	asymptomatic	na	subclinical	na	na	na
526	F	36	KSA	na	2014-04-20	2014-04-30	2014-05-06	na	na	na	ICU	na	clinical	na	na	na
527	F	46	KSA	na	2014-05-05	na	2014-05-06	na	na	na	stable	na	clinical	na	na	na
528	F	30	KSA	na	2014-05-02	na	2014-05-06	na	na	na	ICU	na	clinical	na	na	na
529	F	26	KSA	na	2014-05-02	na	2014-05-06	na	na	na	mild/stable	na	?subclinical	na	na	na
530	M	70	KSA	na	2014-04-25	2014-05-01	2014-05-06	na	na	TRUE	ICU	na	clinical	na	na	na
531	F	58	KSA	na	2014-04-30	2014-05-04	2014-05-06	na	na	na	ICU	na	clinical	na	na	na
532	F	43	KSA	na	na	na	2014-05-06	na	na	TRUE	asymptomatic	na	subclinical	na	na	na
533	M	74	KSA	na	2014-04-25	2014-04-29	2014-05-06	2014-05-08	na	TRUE	ICU	fatal	clinical	na	na	na
534	F	68	KSA	na	na	na	2014-05-06	2014-05-10	na	TRUE	asymptomatic	na	fatal	na	na	na
535	M	40	KSA	na	2014-05-05	na	2014-05-06	na	na	na	stable	na	clinical	na	na	na
536	M	56	Jordan	na	na	2014-04-28	2014-05-06	2014-05-05	na	na	fatal	na	fatal	na	na	TRUE
537	M	61	KSA	na	2014-04-30	2014-04-30	2014-05-07	na	na	na	ICU	na	clinical	na	na	na
538	F	65	KSA	na	na	2014-04-12	2014-05-07	2014-05-06	na	TRUE	fatal	na	fatal	na	na	na
539	F	28	KSA	na	2014-04-25	2014-04-28	2014-05-07	na	na	TRUE	stable	na	clinical	na	na	na
540	F	36	KSA	na	na	na	2014-05-07	na	na	na	asymptomatic	na	subclinical	na	na	na
541	M	36	KSA	na	na	na	2014-05-07	na	na	na	asymptomatic	na	subclinical	na	na	na
542	F	28	KSA	na	2014-04-27	2014-04-30	2014-05-07	2014-05-18	na	na	ICU	fatal	fatal	na	na	na
543	F	26	KSA	na	na	na	2014-05-07	na	na	na	asymptomatic	na	subclinical	na	na	na
544	F	36	KSA	na	na	na	2014-05-07	na	na	na	asymptomatic	na	subclinical	na	na	na
545	M	36	KSA	na	na	na	2014-05-07	na	na	na	asymptomatic	na	subclinical	na	na	na
546	M	57	KSA	na	2014-04-24	3/5/14, 5/5/14	2014-05-07	na	na	na	ICU	na	clinical	na	na	na
547	M	10	KSA	na	2014-05-04	2014-05-04	2014-05-07	na	?	?TRUE	ICU	recovered	clinical	na	na	na
548	M	32	KSA	na	2014-05-04	2014-05-04	2014-05-07	na	na	na	mild	na	subclinical	na	na	na
549	M	54	KSA	na	2014-04-29	2014-05-01	2014-05-07	na	na	na	stable	na	clinical	na	na	na
550	M	84	KSA	na	2014-04-30	2014-02-08	2014-05-07	2014-05-07	na	TRUE	ICU	fatal	clinical	na	na	na
551	M	42	KSA	na	2014-05-03	2014-05-05	2014-05-07	na	na	na	mild/stable	na	?subclinical	na	na	na
552	M	56	KSA	na	na	na	2014-05-07	na	na	TRUE	asymptomatic	na	subclinical	na	na	na
553	M	77	KSA	na	na	na	2014-05-07	2014-05-16	na	TRUE	asymptomatic	na	fatal	na	na	na
554	M	34	KSA	na	2014-05-03	2014-05-05	2014-05-07	na	na	na	ICU	na	clinical	na	na	na
555	F	55	KSA	na	2014-04-29	2014-05-02	2014-05-08	na	na	TRUE	ICU	na	clinical	na	na	na
556	M	63	KSA	na	2014-05-05	2014-03-18	2014-05-08	na	na	TRUE	stable	na	clinical	na	na	na
557	M	34	KSA	na	na	na	2014-05-08	na	na	na	asymptomatic	na	subclinical	na	na	na
558	F	53	KSA	na	2014-05-01	2014-05-04	2014-05-08	na	na	na	stable	na	clinical	na	na	na
559	F	40	KSA	na	2014-04-27	2014-05-03	2014-05-08	2014-05-23	na	na	ICU	fatal	fatal	na	na	na
560	M	22	KSA	na	2014-05-04	na	2014-05-08	2014-05-09	na	TRUE	ICU	na	fatal	na	na	na
561	F	30	KSA	na	2014-04-29	2014-05-04	2014-05-08	na	na	TRUE	stable	na	clinical	na	na	na
562	F	62	KSA	na	2014-04-08	2014-04-29	2014-05-08	2014-04-29	na	TRUE	fatal	na	fatal	na	na	na
563	F	80	KSA	na	2014-04-25	2014-05-05	2014-05-08	2014-05-10	na	TRUE	ICU	na	fatal	na	na	na
564	M	22	KSA	na	na	na	2014-05-08	na	na	na	asymptomatic	na	subclinical	na	na	na
565	M	84	KSA	na	2014-04-24	2014-04-25	2014-05-08	na	na	na	stable	na	clinical	na	na	na
566	M	42	KSA	na	na	2014-04-26	2014-05-08	2014-05-08	na	TRUE	ICU	fatal?	clinical	na	na	na
567	M	59	KSA	na	2014-05-02	2014-04-17	2014-05-08	2014-05-18	na	TRUE	ICU	na	fatal	na	na	na
568	M	78	KSA	na	2014-04-30	2014-05-07	2014-05-08	2014-05-10	na	na	stable	na	fatal	na	na	na
569	M	60	Lebanon	na	2014-04-22	2014-04-30	2014-05-08	na	2014-05-07	TRUE	pneumonia	na	clinical	FALSE	FALSE	na
570	F	33	KSA	na	na	na	2014-05-09	na	na	na	asymptomatic	na	subclinical	na	na	na
571	F	62	KSA	na	na	2014-05-08	2014-05-09	2014-05-10	na	na	stable	na	fatal	na	na	na
572	F	34	KSA	na	2014-04-25	2014-05-07	2014-05-09	na	na	?TRUE	ICU	na	clinical	na	na	na
573	F	37	KSA	na	2014-05-08	2014-02-18	2014-05-09	na	na	?TRUE	stable	na	clinical	na	na	na
580	M	35	KSA	na	2014-05-08	na	2014-05-10	na	na	na	stable	na	clinical	na	na	na
581	M	36	KSA	na	na	na	2014-05-10	na	na	na	asymptomatic	na	subclinical	na	na	na
582	F	30	KSA	na	na	na	2014-05-10	na	na	na	asymptomatic	na	subclinical	na	na	na
583	F	35	KSA	na	2014-04-28	2014-05-01	2014-05-10	2014-05-09	na	na	fatal	na	fatal	na	na	na
584	M	45	KSA	na	2014-05-02	2014-05-05	2014-05-10	na	na	na	ICU	na	clinical	na	na	na
585	F	72	KSA	na	2014-05-03	2014-05-07	2014-05-10	2014-05-14	na	TRUE	stable	na	fatal	na	na	na
586	F	58	KSA	na	2014-04-30	na	2014-05-10	na	na	na	stable	na	clinical	na	na	na
587	F	56	KSA	na	na	na	2014-05-11	na	na	na	stable/mild	na	?clinical	na	na	na
588	F	31	KSA	na	na	na	2014-05-09	na	na	na	asymptomatic	na	subclinical	na	na	na
588	F	80	KSA	na	2014-05-06	na	2014-05-11	2014-05-11	na	na	stable	na	fatal	na	na	na
589	M	29	KSA	na	na	na	2014-05-09	na	na	na	stable	na	clinical	na	na	na
589	F	42	KSA	na	2014-05-04	2014-05-05	2014-05-11	na	na	na	stable	na	clinical	na	na	na
590	F	26	KSA	na	2014-05-05	2014-05-06	2014-05-09	na	na	na	stable	na	?subclinical	na	na	na
590	F	31	KSA	na	2014-05-08	2014-05-12	2014-05-12	na	na	na	stable	na	clinical	na	na	na
591	M	35	KSA	na	na	na	2014-05-09	na	na	na	asymptomatic	na	subclinical	na	na	na
591	F	60	KSA	na	2014-05-11	2014-04-04	2014-05-12	2014-05-13	na	na	ICU	na	fatal	na	na	na
592	F	26	KSA	na	na	na	2014-05-09	na	na	na	asymptomatic	na	subclinical	na	na	na
592	F	74	KSA	na	2014-05-11	2014-03-21	2014-05-12	na	2014-06-17	FALSE	ICU	na	clinical	na	na	FALSE
593	M	33	KSA	na	na	na	2014-05-09	na	na	na	asymptomatic	na	subclinical	na	na	na
593	F	80	KSA	na	2014-05-01	2014-04-19	2014-05-12	2014-05-11	na	TRUE	fatal	na	fatal	na	na	na
594	F	44	KSA	na	2014-05-09	2014-05-10	2014-05-12	na	na	na	stable	na	clinical	na	na	na
595	M	29	KSA	na	2014-04-18	2014-04-23	2014-05-12	2014-05-12	na	na	ICU	na	fatal	na	na	na
596	M	36	KSA	na	2014-05-08	2014-05-08	2014-05-12	2014-05-27	na	na	ICU	na	fatal	na	na	na
597	M	66	KSA	na	2014-05-01	2014-05-01	2014-05-12	2014-05-11	na	na	fatal	na	fatal	na	na	na
598	M	44	KSA	na	2014-05-01	2014-05-09	2014-05-12	na	na	na	stable	na	clinical	na	na	TRUE
599	M	50	Jordan	na	2014-05-07	2014-05-10	2014-05-11	na	na	na	pneumonia	na	clinical	na	na	TRUE
600	F	34	KSA	na	2014-05-11	na	2014-05-13	na	na	na	stable	na	clinical	na	na	na
601	F	50	KSA	na	2014-05-11	na	2014-05-13	na	na	na	stable	na	clinical	na	na	na
602	F	20	KSA	na	2014-05-11	2014-05-09	2014-05-13	na	na	TRUE	stable	na	clinical	na	na	na
603	M	69	KSA	na	2014-05-11	2014-04-28	2014-05-13	2014-05-12	na	TRUE	fatal	fatal	fatal	na	na	na
604	M	70	KSA	na	2014-05-01	2014-05-10	2014-05-14	na	na	TRUE	ICU	na	clinical	FALSE	na	na
605	F	31	KSA	na	2014-05-11	na	2014-05-14	na	na	na	stable	na	clinical	na	na	na
606	F	60	KSA	na	na	2014-05-09	2014-05-14	2014-05-13	na	TRUE	fatal	na	fatal	na	na	na
607	F	63	KSA	na	2014-05-09	2014-04-22	2014-05-14	2014-05-13	na	TRUE	fatal	fatal	fatal	na	na	na
608	M	72	KSA	na	2014-04-30	2014-04-30	2014-05-14	2014-05-19	na	TRUE	ICU	na	fatal	na	na	na
609	F	55	KSA	na	2014-05-12	2014-05-12	2014-05-14	2014-05-27	na	TRUE	ICU	na	fatal	na	na	na
610	F	41	KSA	na	na	na	2014-05-14	na	na	na	asymptomatic	na	subclinical	na	na	na
611	M	71	KSA	na	2014-04-26	2014-04-01	2014-05-14	2014-05-16	na	TRUE	ICU	na	fatal	na	na	na
612	F	23	KSA	na	2014-04-21	2014-04-21	2014-05-14	na	2014-06-05	na	ICU	na	clinical	na	na	na
613	F	40	KSA	na	na	na	2014-05-14	na	na	na	asymptomatic	na	subclinical	na	na	na
614	F	42	KSA	na	2014-04-30	2014-05-01	2014-05-14	na	na	na	stable	na	clinical	na	na	na
615	F	53	KSA	na	2014-04-21	2014-04-22	2014-05-14	2014-05-15	na	na	ICU	na	fatal	na	na	na
616	M	57	KSA	na	2014-05-07	2014-05-07	2014-05-14	na	na	na	stable	na	clinical	na	na	na
617	M	43	KSA	na	na	na	2014-05-14	na	na	na	stable	na	clinical	na	na	na
618	F	36	KSA	na	2014-05-08	2014-05-11	2014-05-14	na	na	na	stable	na	clinical	na	na	na
619	F	2	KSA	na	2014-04-19	2014-04-25	2014-05-14	na	na	TRUE	ICU	na	clinical	na	na	na
620	F	41	KSA	na	na	na	2014-05-14	na	na	na	asymptomatic	na	subclinical	na	na	na
621	F	54	KSA	na	2014-05-05	2014-05-03	2014-05-15	2014-05-13	na	TRUE	fatal	na	fatal	na	na	na
622	F	70	KSA	na	na	na	2014-05-15	na	na	TRUE	asymptomatic	na	subclinical	na	na	na
623	F	39	KSA	na	2014-04-23	2014-04-24	2014-05-15	na	na	TRUE	stable	na	clinical	na	na	na
624	M	51	UAE	na	2014-04-18	2014-04-20	2014-05-11	na	na	TRUE	stable	na	clinical	FALSE	FALSE	na
625	F	39	UAE	na	na	na	2014-05-11	na	na	FALSE	asymptomatic	na	subclinical	FALSE	FALSE	TRUE
626	M	30	UAE	na	2014-04-24	na	2014-05-11	na	na	TRUE	?mild	na	?subclinical	FALSE	FALSE	na
627	M	42	UAE	na	na	na	2014-05-11	na	na	na	asymptomatic	na	subclinical	FALSE	FALSE	na
628	F	30	UAE	na	2014-04-15	2014-04-17	2014-05-11	na	2014-04-22	FALSE	mild	na	subclinical	FALSE	FALSE	TRUE
629	M	44	UAE	na	2014-04-19	2014-04-22	2014-05-11	na	2014-05-01	FALSE	mild	na	subclinical	FALSE	FALSE	TRUE
630	M	41	UAE	na	na	na	2014-05-11	na	na	FALSE	asymptomatic	na	subclinical	FALSE	FALSE	TRUE
631	M	68	UAE	na	na	2014-04-24	2014-05-11	na	2014-04-30	TRUE	asymptomatic	na	subclinical	FALSE	FALSE	TRUE
632	M	45	UAE	na	na	2014-04-26	2014-05-11	na	2014-05-01	FALSE	asymptomatic	na	subclinical	FALSE	FALSE	TRUE
633	M	37	UAE	na	2014-04-23	2014-04-29	2014-05-08	na	na	FALSE	ICU	na	clinical	FALSE	FALSE	FALSE
634	F	38	UAE	na	2014-04-20	2014-04-26	2014-05-08	na	na	TRUE	ICU	na	clinical	FALSE	FALSE	na
635	M	61	UAE	na	na	2014-04-18	2014-05-08	na	na	TRUE	ICU	na	clinical	FALSE	FALSE	FALSE
636	F	34	UAE	na	na	na	2014-05-08	na	na	FALSE	asymptomatic	na	subclinical	FALSE	FALSE	na
637	F	73	KSA	na	2014-05-05	na	2014-05-15	na	na	TRUE	stable	na	fatal	na	TRUE	na
638	M	11	KSA	na	2014-05-14	2014-01-17	2014-05-16	2014-05-28	na	TRUE	stable	na	clinical	na	na	na
639	M	28	KSA	na	na	na	2014-05-16	na	na	na	asymptomatic	na	subclinical	na	na	na
640	M	80	KSA	na	2014-05-08	2014-05-10	2014-05-16	2014-05-26	na	TRUE	ICU	fatal	clinical	na	na	na
641	F	35	KSA	na	2014-05-13	2014-05-15	2014-05-16	na	na	na	stable	na	clinical	na	na	na
642	F	67	KSA	na	2014-04-28	2014-05-12	2014-05-16	2014-05-15	na	TRUE	fatal	na	fatal	na	na	na
643	F	48	KSA	na	2014-05-10	2014-05-13	2014-05-16	na	na	TRUE	stable	na	clinical	na	na	na
644	F	36	KSA	na	na	na	2014-05-17	na	na	na	asymptomatic	na	subclinical	na	na	na
645	F	27	KSA	na	2014-05-16	2014-05-16	2014-05-17	na	2014-06-11	na	stable	na	clinical	na	na	?TRUE
646	F	58	KSA	na	2014-05-11	2014-05-13	2014-05-17	na	na	na	stable	na	clinical	na	na	na
647	F	33	KSA	na	2014-04-27	2014-05-02	2014-05-17	na	na	na	stable	na	clinical	na	na	na
648	M	29	KSA	na	2014-05-13	na	2014-05-17	na	na	na	mild	na	subclinical	na	na	na
649	M	36	KSA	na	2014-05-11	2014-05-13	2014-05-17	na	na	na	stable	na	clinical	na	na	na
650	M	37	KSA	na	2014-05-06	2014-05-16	2014-05-17	na	na	na	ICU	na	clinical	na	na	na
651	F	28	KSA	na	2014-05-16	2014-05-16	2014-05-17	na	na	na	stable	na	clinical	na	na	na
652	M	55	KSA	na	2014-05-15	2014-05-15	2014-05-17	2014-05-18	na	TRUE	ICU	fatal	fatal	na	na	na
654	F	45	KSA	na	na	2014-05-14	2014-05-18	na	na	na	stable	na	clinical	na	na	na
655	M	37	KSA	na	2014-05-09	2014-05-09	2014-05-18	na	na	na	stable	na	clinical	na	na	na
656	M	45	KSA	na	na	na	2014-05-19	na	na	na	asymptomatic	na	subclinical	na	na	na
657	M	34	KSA	na	na	na	2014-05-19	na	na	na	asymptomatic	na	subclinical	na	na	na
658	M	39	KSA	na	2014-05-06	2014-05-16	2014-05-19	na	na	na	mild	na	subclinical	na	na	na
659	M	52	KSA	na	na	na	2014-05-19	na	na	na	asymptomatic	na	subclinical	na	na	na
660	M	51	KSA	na	2014-05-03	2014-05-13	2014-05-19	2014-05-27	na	na	ICU	fatal	fatal	na	na	na
661	M	31	KSA	na	2014-05-11	2014-05-16	2014-05-19	na	na	TRUE	?	na	clinical	na	na	na
662	M	29	KSA	na	na	na	2014-05-20	na	na	na	asymptomatic	na	subclinical	na	na	na
663	M	35	KSA	na	na	na	2014-05-20	na	na	na	asymptomatic	na	subclinical	na	na	na
664	F	66	KSA	na	na	2014-03-13	2014-05-20	na	na	TRUE	ICU	na	clinical	na	na	na
665	M	53	KSA	na	2014-05-05	2014-05-09	2014-05-21	na	na	TRUE	stable	na	clinical	na	na	na
666	M	38	KSA	na	na	na	2014-05-21	na	2014-06-17	TRUE	asymptomatic	na	subclinical	na	na	na
667	M	54	KSA	na	2014-05-10	2014-05-19	2014-05-21	na	na	TRUE	stable	na	clinical	na	na	na
668	M	66	KSA	na	2014-05-08	2014-05-15	2014-05-21	na	na	TRUE	stable	fatal	fatal	na	na	na
669	F	50	KSA	na	2014-05-10	2014-05-20	2014-05-22	na	2014-06-17	FALSE	ICU	na	clinical	na	na	TRUE
670	F	70	KSA	na	2014-05-16	2014-05-22	2014-05-22	2014-06-03	na	na	stable	fatal	fatal	na	na	na
671	M	74	KSA	na	2014-05-18	2014-05-19	2014-05-22	2014-05-20	na	TRUE	fatal	fatal	fatal	na	na	na
672	M	33	KSA	na	2014-05-13	2014-05-19	2014-05-22	na	na	na	symptomatic	na	clinical?	na	na	na
673	M	75	KSA	na	2014-05-20	2014-05-12	2014-05-22	2014-06-08	na	TRUE	fatal	fatal	fatal	na	na	na
674	M	65	KSA	na	na	na	2014-05-22	na	2014-06-09	na	asymptomatic	na	subclinical	na	na	na
675	F	38	KSA	na	na	na	2014-05-22	na	2014-06-11	na	asymptomatic	na	subclinical	na	na	na
676	M	46	KSA	na	na	na	2014-05-23	na	na	na	asymptomatic	na	subclinical	na	na	na
677	M	19	KSA	na	2014-05-23	2014-05-17	2014-05-23	2014-06-19	na	TRUE	ICU	na	clinical	na	na	na
678	F	20	KSA	na	na	na	2014-05-23	na	na	na	asymptomatic	na	subclinical	na	na	na
679	M	71	UAE	na	2014-05-04	2014-02-11	2014-05-21	na	na	TRUE	stable	na	clinical	FALSE	FALSE	na
680	M	26	UAE	na	2014-05-01	2014-05-08	2014-05-21	na	2014-05-14	FALSE	mild	na	subclinical	TRUE	FALSE	na
681	M	36	UAE	na	2014-05-02	2014-05-07	2014-05-21	na	na	TRUE	hospitalized	na	clinical	FALSE	FALSE	na
682	F	80	KSA	na	2014-05-20	2014-05-23	2014-05-24	2014-05-27	na	na	ICU	fatal	fatal	na	na	na
683	M	48	KSA	na	2014-05-18	2014-05-22	2014-05-24	2014-06-08	na	TRUE	stable	fatal	fatal	na	na	FALSE
684	M	25	KSA	na	na	na	2014-05-24	na	na	na	asymptomatic	na	subclinical	na	na	na
685	M	28	KSA	na	na	na	2014-05-24	na	na	na	asymptomatic	na	subclinical	na	na	na
686	F	29	KSA	na	na	na	2014-05-25	na	2014-06-09	na	asymptomatic	na	subclinical	na	na	na
687	M	32	KSA	na	na	na	2014-05-25	na	na	na	asymptomatic	na	subclinical	na	na	na
688	F	25	KSA	na	na	na	2014-05-25	na	2014-06-11	na	asymptomatic	na	subclinical	na	na	na
689	F	45	KSA	na	2014-05-17	2014-05-22	2014-05-25	na	na	TRUE	stable	na	clinical	na	na	na
690	M	69	Jordan	2014-04-29,2014-05-03	2014-05-08	2014-05-11	2014-05-25	2014-05-28	na	TRUE	ICU	fatal	fatal	FALSE	FALSE	na
691	F	52	Iran	na	2014-05-11	2014-05-11	2014-05-26	na	na	TRUE	ICU	na	clinical	FALSE	na	na
692	F	50	Iran	na	2014-05-11	2014-05-17	2014-05-26	na	na	TRUE	stable	na	clinical	FALSE	na	na
693	F	na	Iran	na	na	na	2014-05-26	na	na	na	na	na	na	na	na	na
694	F	35	Iran	na	2014-05-26	na	2014-06-13	na	na	FALSE	mild	na	subclinical	na	na	TRUE
695	M	72	KSA	na	2014-05-05	2014-05-26	2014-05-28	na	2014-06-19	TRUE	stable	na	clinical?	na	na	na
696	M	65	KSA	na	na	2014-05-26	2014-05-28	2014-05-27	na	TRUE	fatal	fatal	fatal	na	na	na
697	F	39	KSA	na	na	2014-05-21	2014-05-28	2014-05-27	na	TRUE	fatal	fatal	fatal	na	na	na
698	M	55	KSA	na	2014-05-22	2014-05-26	2014-05-29	2014-05-31	na	TRUE	stable	na	clinical	na	na	na
699	M	44	KSA	na	2014-05-18	2014-05-28	2014-05-29	na	na	na	stable	na	clinical	na	na	na
700	M	71	KSA	na	2014-05-21	2014-05-23	2014-05-29	na	na	TRUE	stable	na	clinical	na	na	na
701	M	36	KSA	na	2014-05-26	2014-05-28	2014-05-30	na	na	TRUE	ICU	na	clinical	na	na	na
702	M	45	KSA	na	na	2014-05-27	2014-05-31	na	na	TRUE	ICU	na	clinical	na	na	na
703	M	66	KSA	na	2014-05-23	2014-05-28	2014-05-31	na	na	na	hospitalized	na	clinical	na	na	na
704	M	59	KSA	na	2014-05-23	2014-05-29	2014-05-31	2014-06-10	na	na	hospitalized	fatal	fatal	na	na	na
705	M	56	KSA	na	na	2014-05-21	2014-06-01	na	na	TRUE	stable/mild	na	subclinical	na	na	na
706	M	42	KSA	na	na	2014-05-20	2014-06-02	2014-06-01	na	TRUE	fatal	fatal	fatal	na	na	na
707	F	57	KSA	na	na	2014-05-24	2014-06-02	2014-06-05	na	TRUE	ICU	fatal	fatal	na	na	na
708	M	31	KSA	na	na	2014-05-28	2014-06-02	na	2014-06-04	na	stable	na	clinical?	na	na	na
709	M	48	KSA	na	na	2014-05-21	2014-06-02	na	2014-06-05	na	stable	na	clinical?	na	na	FALSE
710	M	50	KSA	na	na	na	2014-06-03	na	2014-06-05	FALSE	hospitalized	na	clinical	na	na	FALSE
711	F	28	KSA	na	na	na	2014-06-04	na	2014-06-17	na	symptomatic on hospital ward	na	subclinical?	na	na	TRUE
712	M	45	KSA	na	na	na	2014-06-04	2014-06-15	na	TRUE	ICU	fatal	fatal	na	na	FALSE
713	M	80	KSA	na	na	na	2014-06-05	na	na	TRUE	symptomatic on hospital ward	na	subclinical?	na	na	FALSE
714	M	37	KSA	na	na	na	2014-06-05	na	na	FALSE	asymptomatic	na	subclinical	na	na	FALSE
715	M	27	KSA	na	na	na	2014-06-06	na	2014-06-12	FALSE	asymptomatic	na	subclinical	na	na	FALSE
716	M	33	KSA	na	na	na	2014-06-06	na	na	FALSE	fatal	fatal	fatal	na	na	FALSE
717	M	22	KSA	na	na	na	2014-06-06	na	na	FALSE	asymptomatic	na	subclinical	na	na	FALSE
718	F	26	KSA	na	na	na	2014-06-06	na	2014-06-15	FALSE	asymptomatic	na	subclinical	na	na	TRUE
719	M	41	KSA	na	na	na	2014-06-07	na	2014-06-12	TRUE	symptomatic on hospital ward	na	subclinical?	na	na	FALSE
720	M	72	KSA	na	na	na	2014-06-09	na	na	TRUE	ICU	na	clinical	na	na	FALSE
721	M	36	KSA	na	na	na	2014-06-09	na	na	FALSE	symptomatic; isolated at home	na	subclinical?	na	na	TRUE
722	M	36	KSA	na	2014-06-04	2014-06-09	2014-06-12	2014-06-24	na	TRUE	stable	fatal	fatal	TRUE	na	FALSE
723	M	33	KSA	na	na	na	2014-06-13	na	na	FALSE	asymptomatic	na	subclinical	na	na	FALSE
724	M	58	KSA	na	2014-06-04	2014-06-12	2014-06-15	na	na	FALSE	stable	na	clinical	FALSE	na	FALSE
725	M	36	UAE	na	na	na	2014-06-13	na	na	na	asymptomatic	na	subclinical	na	na	FALSE
726	M	42	KSA	na	2014-06-13	na	2014-06-17	2014-06-18	na	TRUE	ICU	fatal	fatal	na	na	FALSE
727	F	38	KSA	na	2014-06-11	2014-04-20	2014-06-19	na	na	TRUE	symptomatic on hospital ward	na	subclinical?	na	na	FALSE
728	M	45	KSA	na	2014-06-06	2014-06-19	2014-06-20	na	na	FALSE	hospitalized	na	clinical	FALSE	na	FALSE
729	M	57	KSA	na	na	2014-06-16	2014-06-22	na	na	TRUE	ICU	na	clinical	TRUE	TRUE	FALSE
730	M	85	KSA	na	2014-06-15	2014-06-21	2014-06-23	na	na	TRUE	hospitalized	na	clinical	FALSE	na	FALSE
731	M	46	KSA	na	2014-06-21	2014-06-24	2014-06-25	na	na	FALSE	hospitalized	na	clinical	FALSE	FALSE	FALSE
732	M	57	KSA	na	2014-06-13	2014-06-21	2014-06-25	na	na	TRUE	hospitalized	na	clinical	FALSE	FALSE	FALSE
733	M	44	Iran	2014-05-26	2014-06-06	2014-06-17	2014-06-22	na	na	TRUE	ICU	na	clinical	FALSE	FALSE	TRUE
734	M	58	KSA	na	2014-06-15	2014-06-22	2014-06-27	na	na	FALSE	ICU	na	clinical	FALSE	FALSE	FALSE
735	M	?	Iran	2014-05-05,2014-05-15	na	2014-05-17	2014-06-22	2014-05-30	na	na	fatal	fatal	fatal	na	na	FALSE
736	M	15	KSA	na	2014-06-26	2014-06-30	2014-06-30	na	na	na	hospitalized	na	clinical	FALSE	FALSE	FALSE
737	M	53	KSA	na	2014-06-16	2014-06-28	2014-07-01	na	na	TRUE	hospitalized	na	clinical	FALSE	FALSE	TRUE
738	F	28	KSA	na	2014-06-23	2014-06-29	2014-07-01	na	na	FALSE	hospitalized	na	clinical	FALSE	FALSE	FALSE
739	M	67	UAE	na	2014-06-17	2014-06-17	2014-07-10	na	na	TRUE	ICU	na	clinical	TRUE	TRUE	FALSE
740	M	50	UAE	na	2014-07-06	na	2014-07-10	na	na	na	mild	na	subclinical	TRUE	TRUE	FALSE
741	F	55	KSA	na	2014-06-25	2014-07-02	2014-07-03	na	na	TRUE	hospitalized	na	clinical	TRUE	TRUE	FALSE
742	M	52	KSA	na	2014-06-24	2014-07-02	2014-07-05	na	na	na	ICU	na	clinical	na	na	FALSE
743	M	72	KSA	na	2014-07-03	2014-07-03	2014-07-06	2014-07-06	na	TRUE	fatal	fatal	fatal	FALSE	FALSE	FALSE
744	M	70	KSA	na	2014-06-28	2014-07-04	2014-07-08	na	na	TRUE	ICU	na	clinical	TRUE	TRUE	FALSE
745	M	74	KSA	na	2014-07-04	2014-07-05	2014-07-08	2014-08-11	na	TRUE	hospitalized	fatal	fatal	FALSE	FALSE	FALSE
746	M	70	KSA	na	2014-07-01	2014-07-05	2014-07-08	na	na	TRUE	hospitalized	na	clinical	FALSE	FALSE	FALSE
747	M	49	KSA	na	2014-06-28	2014-07-08	2014-07-10	na	na	TRUE	hospitalized	na	clinical	TRUE	TRUE	FALSE
748	M	72	KSA	na	na	na	2014-08-11	na	na	TRUE	ICU	na	clinical	na	na	FALSE
749	M	59	KSA	na	na	na	2014-08-12	na	na	TRUE	hospitalized	na	clinical	na	na	FALSE
750	M	69	KSA	na	na	na	2014-08-25	na	na	TRUE	ICU	na	clinical	na	na	FALSE
751	F	52	KSA	na	na	na	2014-08-26	na	na	TRUE	hospitalized	na	clinical	na	na	FALSE
752	M	34	KSA	na	na	na	2014-08-29	na	na	FALSE	symptomatic; isolated at home	na	clinical	na	na	FALSE
753	M	60	KSA	na	na	na	2014-09-08	na	na	FALSE	ICU	na	clinical	na	na	TRUE
754	M	43	KSA	na	na	na	2014-09-12	2014-10-01	na	TRUE	ICU	fatal	fatal	na	na	FALSE
755	F	38	KSA	na	na	na	2014-09-12	na	na	FALSE	ICU	na	clinical	na	na	FALSE
756	M	76	KSA	na	na	na	2014-09-15	na	na	TRUE	ICU	na	clinical	FALSE	FALSE	FALSE
757	M	39	KSA	na	na	na	2014-09-16	na	na	TRUE	ICU	na	clinical	FALSE	FALSE	FALSE
758	M	27	KSA	na	na	na	2014-09-17	na	na	TRUE	hospitalized	na	clinical	FALSE	FALSE	FALSE
759	M	65	KSA	na	na	na	2014-09-19	na	2014-10-11	TRUE	hospitalized	recovered?	clinical	TRUE	?	FALSE
760	?	?	KSA	na	na	na	2014-09-21	na	na	na	na	na	na	na	na	na
761	M	37	KSA	na	na	na	2014-09-22	na	na	FALSE	hospitalized	na	clinical	FALSE	FALSE	TRUE
762	M	60	KSA	na	na	na	2014-09-25	na	na	TRUE	ICU	na	clinical	FALSE	FALSE	FALSE
763	M	40	KSA	na	na	na	2014-09-28	na	na	TRUE	ICU	na	clinical	FALSE	FALSE	TRUE
764	M	70	KSA	na	2014-09-24	na	2014-09-30	na	na	TRUE	hospitalized	na	clinical	TRUE	TRUE	FALSE
765	F	29	KSA	na	2014-09-22	2014-09-24	2014-09-30	na	na	na	hospitalized	na	clinical	FALSE	#####	FALSE
766	M	65	KSA	na	2014-09-24	na	2014-10-01	na	na	TRUE	ICU	na	clinical	TRUE	TRUE	FALSE
767	M	60	KSA	na	2014-10-01	na	2014-10-04	2014-12-14	na	TRUE	ICU	fatal	clinical	TRUE	TRUE	FALSE
768	M	69	KSA	na	2014-09-17	na	2014-10-06	2014-10-18	na	TRUE	ICU	fatal	fatal	?	?	FALSE
769	M	51	KSA	na	2014-09-30	na	2014-10-07	2014-10-05	na	TRUE	ICU	fatal	fatal	TRUE	TRUE	FALSE
770	M	77	KSA	na	2014-10-03	na	2014-10-07	na	na	TRUE	ICU	na	clinical	FALSE	FALSE	FALSE
771	M	50	KSA	na	2014-10-03	na	2014-10-11	na	na	FALSE	hospitalized	recovered	clinical	FALSE	indirect	FALSE
772	M	70	KSA	na	na	na	2014-10-12	na	na	FALSE	ICU	na	clinical	FALSE	FALSE	FALSE
773	M	44	KSA	na	na	na	2014-10-13	na	na	TRUE	ICU	na	clinical	FALSE	FALSE	FALSE
774	M	82	KSA	na	na	na	2014-10-14	na	na	TRUE	hospitalized	na	clinical	TRUE	TRUE	FALSE
775	M	42	KSA	na	2014-09-25	2014-10-06	2014-10-17	2014-10-11	na	na	fatal	fatal	fatal	na	na	FALSE
776	M	66	KSA	na	na	na	2014-10-18	2014-10-19	na	TRUE	ICU	fatal	fatal	FALSE	FALSE	FALSE
777	M	65	KSA	na	na	na	2014-10-19	na	na	TRUE	ICU	na	clinical	FALSE	FALSE	FALSE
778	F	55	KSA	na	na	na	2014-10-19	na	na	TRUE	fatal	fatal	fatal	FALSE	FALSE	FALSE
779	M	17	KSA	na	na	na	2014-10-20	na	2014-11-04	TRUE	ICU	recovered	clinical	FALSE	FALSE	FALSE
780	F	35	KSA	na	na	na	2014-10-20	na	na	FALSE	hospitalized	na	clinical	FALSE	FALSE	TRUE
781	M	70	KSA	na	na	na	2014-10-21	na	na	TRUE	hospitalized	na	clinical	FALSE	FALSE	FALSE
782	M	46	KSA	na	na	na	2014-10-22	na	na	FALSE	hospitalized	na	clinical	FALSE	FALSE	FALSE
783	M	56	KSA	na	na	na	2014-10-22	2014-10-22	na	TRUE	fatal	fatal	fatal	na	na	FALSE
784	M	71	Qatar	na	2014-10-01	2014-10-07	2014-10-12	na	na	TRUE	hospitalized	na	clinical	TRUE	TRUE	FALSE
785	M	43	Qatar	na	2014-10-14	2014-10-20	2014-10-23	na	2014-10-26	FALSE	hospitalized	recovered	clinical	TRUE	TRUE	FALSE
786	F	73	KSA	na	na	na	2014-10-23	na	na	TRUE	hospitalized	na	clinical	FALSE	FALSE	FALSE
787	M	45	KSA	na	na	na	2014-10-24	na	na	TRUE	ICU	na	clinical	FALSE	FALSE	FALSE
788	M	75	KSA	na	na	na	2014-10-25	na	2014-11-11	TRUE	hospitalized	recovered	clinical	FALSE	FALSE	FALSE
789	M	53	KSA	na	na	na	2014-10-26	2014-10-26	na	TRUE	hospitalized	fatal	fatal	FALSE	FALSE	FALSE
790	M	44	KSA	na	na	na	2014-10-26	na	2014-11-11	TRUE	hospitalized	recovered	clinical	FALSE	FALSE	TRUE
791	F	61	KSA	na	na	na	2014-10-27	na	na	TRUE	ICU	na	clinical	FALSE	FALSE	FALSE
792	F	90	KSA	na	na	na	2014-10-27	2014-10-28	na	TRUE	ICU	fatal	fatal	FALSE	FALSE	FALSE
793	M	53	KSA	na	na	na	2014-10-28	na	na	TRUE	ICU	na	clinical	FALSE	FALSE	FALSE
794	M	84	KSA	na	na	na	2014-10-29	2014-10-29	na	TRUE	fatal	fatal	fatal	FALSE	FALSE	FALSE
795	M	60	KSA	na	na	na	2014-10-29	2014-11-02	na	TRUE	hospitalized	fatal	clinical	TRUE	TRUE?	FALSE
796	F	30	KSA	na	na	na	2014-10-29	2014-11-25	na	TRUE	hospitalized	fatal	clinical	FALSE	FALSE	TRUE
797	M	36	KSA	na	na	na	2014-10-29	na	2014-11-12	TRUE	hospitalized	recovered	clinical	FALSE	FALSE	FALSE
798	M	38	KSA	na	na	na	2014-10-29	na	2014-11-04	TRUE	hospitalized	recovered	clinical	FALSE	FALSE	TRUE
799	M	54	KSA	na	na	na	2014-10-29	na	2014-11-06	TRUE	hospitalized	recovered	clinical	FALSE	FALSE	FALSE
800	M	70	KSA	na	2014-10-08	2014-10-10	2014-10-29	2014-10-28	na	TRUE	ICU	fatal	fatal	TRUE	FALSE	TRUE
801	M	44	KSA	na	2014-10-07	2014-10-11	2014-10-29	na	2014-02-02	TRUE	ICU	recovered	clinical	TRUE	FALSE	TRUE
802	M	82	KSA	na	2014-10-03	2014-10-11	2014-10-30	na	na	TRUE	hospitalized	na	clinical	TRUE	TRUE	FALSE
803	M	60	KSA	2014-10-08	2014-10-14	2014-10-14	2014-10-30	2014-10-15	na	TRUE	fatal	fatal	fatal	FALSE	FALSE	FALSE
804	F	42	KSA	na	2014-10-13	2014-10-14	2014-10-30	na	na	TRUE	hospitalized	na	clinical	FALSE	FALSE	TRUE
805	M	75	KSA	na	na	2014-10-30	2014-11-03	na	2014-11-25	TRUE	ICU	fatal	clinical	FALSE	FALSE	FALSE
806	M	41	KSA	na	2014-10-29	2014-10-30	2014-11-03	na	2014-11-11	FALSE	hospitalized	recovered	clinical	FALSE	FALSE	FALSE
807	F	31	KSA	na	2014-10-18	2014-10-29	2014-11-04	na	2014-11-11	FALSE	hospitalized	recovered	clinical	FALSE	FALSE	FALSE
808	M	33	KSA	na	2014-10-18	2014-11-02	2014-11-04	na	na	FALSE	hospitalized	na	clinical	FALSE	FALSE	FALSE
809	M	33	KSA	na	2014-10-31	2014-11-03	2014-11-05	na	2014-11-18	TRUE	ward	recovered	clinical	FALSE	FALSE	FALSE
810	F	32	KSA	na	2014-10-28	2014-11-02	2014-11-05	na	2014-11-17	FALSE	ward	recovered	clinical	FALSE	FALSE	TRUE
811	F	75	KSA	na	2014-10-28	2014-11-01	2014-11-05	2014-11-10	na	TRUE	ICU	fatal	clinical	TRUE	FALSE	FALSE
812	M	49	KSA	na	2014-10-29	2014-11-03	2014-11-07	na	2014-11-21	FALSE	ICU	recovered	clinical	FALSE	FALSE	FALSE
813	M	45	KSA	na	2014-10-28	2014-11-04	2014-11-07	na	2014-12-02	TRUE	stable	recovered	clinical	FALSE	FALSE	FALSE
814	F	45	KSA	na	2014-11-03	2014-11-01	2014-11-10	na	2014-11-10	TRUE	hospitalized	recovered	clinical	FALSE	FALSE	FALSE
815	F	70	KSA	na	na	2014-11-04	2014-11-11	2014-11-13	na	TRUE	ICU	fatal	fatal	FALSE	FALSE	FALSE
816	F	70	KSA	2014-11-02	2014-11-10	na	2014-11-12	2014-11-20	na	TRUE	hospitalized	fatal	clinical	FALSE	FALSE	FALSE
817	M	22	KSA	na	2014-11-08	2014-11-10	2014-11-12	2014-12-14	na	FALSE	ICU	fatal	clinical	FALSE	FALSE	FALSE
818	M	29	KSA	na	2014-11-02	2014-11-10	2014-11-13	2014-11-13	na	FALSE	ICU	fatal	fatal	FALSE	FALSE	FALSE
819	M	53	KSA	na	2014-11-08	2014-11-10	2014-11-13	na	2014-11-28	TRUE	hospitalized	recovered	clinical	TRUE	TRUE	FALSE
820	M	58	KSA	na	2014-11-12	na	2014-11-14	na	2014-11-27	TRUE	home	recovered	clinical?	TRUE	TRUE	FALSE
821	F	84	KSA	na	2014-11-15	2014-11-01	2014-11-18	2014-11-19	na	TRUE	ICU	fatal	fatal	FALSE	FALSE	FALSE
822	M	99	KSA	na	2014-11-10	2014-11-14	2014-11-19	2014-11-19	na	TRUE	ICU	fatal	fatal	TRUE	TRUE	FALSE
823	F	48	KSA	na	2014-11-18	na	2014-11-20	na	2014-11-27	FALSE	ICU	recovered	clinical	FALSE	FALSE	FALSE
824	M	58	KSA	na	2014-11-15	2014-11-20	2014-11-22	2014-12-07	na	TRUE	ICU	fatal	fatal	FALSE	FALSE	FALSE
825	M	42	KSA	na	2014-11-17	2014-11-20	2014-11-24	2014-11-28	na	TRUE	ICU	fatal	fatal	FALSE	FALSE	FALSE
826	F	79	KSA	2014-10-31	2014-11-20	na	2014-11-26	2014-12-01	na	TRUE	ICU	fatal	fatal	FALSE	FALSE	FALSE
827	M	40	KSA	na	2014-11-26	2014-11-27	2014-11-28	na	2014-12-12	FALSE	hospitalized	recovered	clinical	FALSE	FALSE	TRUE
828	M	34	KSA	na	2014-11-18	2014-11-23	2014-11-28	na	na	FALSE	ICU	na	clinical	FALSE	FALSE	FALSE
829	M	62	KSA	na	2014-11-22	2014-11-25	2014-11-29	na	2014-12-05	FALSE	hospitalized	recovered	clinical	TRUE	TRUE	FALSE
830	M	28	KSA	na	2014-11-27	2014-11-30	2014-12-02	na	2014-12-17	TRUE	ICU	recovered	clinical	TRUE	indirect	FALSE
831	M	71	KSA	na	2014-11-26	2014-11-28	2014-12-03	na	2015-01-12	TRUE	ICU	recovered	clinical	FALSE	FALSE	FALSE
832	M	52	KSA	na	2014-11-24	2014-11-26	2014-12-03	2014-12-29	na	TRUE	fatal	fatal	fatal	FALSE	FALSE	FALSE
833	F	70	KSA	na	na	na	2014-12-05	na	2014-12-25	TRUE	ICU	recovered	clinical	?	?	FALSE
834	M	61	KSA	na	2014-12-01	2014-12-06	2014-12-08	2014-12-14	na	TRUE	ICU	fatal	clinical	TRUE	TRUE	FALSE
835	F	29	KSA	na	2014-12-09	2014-12-15	2014-12-16	na	2014-12-22	FALSE	hospitalized	recovered	clinical	FALSE	#####	TRUE
836	M	70	KSA	na	2014-12-10	2014-12-15	2014-12-16	na	na	TRUE	ICU	na	clinical	TRUE	TRUE	FALSE
837	M	53	KSA	na	2014-12-12	2014-12-17	2014-12-19	na	2014-12-25	TRUE	hospitalized	recovered	clinical	TRUE	indirect	FALSE
838	M	70	KSA	na	2014-12-20	2014-12-21	2014-12-26	na	2015-01-04	TRUE	hospitalized	recovered	clinical	TRUE	TRUE	FALSE
839	F	31	KSA	na	2014-12-20	2014-12-23	2014-12-26	na	na	TRUE	ICU	na	clinical	FALSE	FALSE	FALSE
841	M	84	KSA	na	2014-12-26	2014-12-28	2014-12-30	2015-01-01	na	TRUE	ICU	fatal	fatal	TRUE	Indirect	FALSE
842	M	76	KSA	na	2014-12-26	2014-12-31	2015-01-03	na	2015-02-12	TRUE	ICU	recovered	clinical	TRUE	TRUE	FALSE
843	M	45	KSA	na	2014-12-31	2015-01-01	2015-01-03	na	na	FALSE	hospitalized	fatal	clinical	Indirect	Indirect	FALSE
844	M	69	KSA	na	2014-12-23	2015-01-02	2015-01-05	na	na	TRUE	hospitalized	na	clinical	Indirect	Indirect	FALSE
845	M	61	KSA	na	2015-01-02	2015-01-03	2015-01-06	na	2015-01-25	TRUE	ICU	recovered	clinical	FALSE	FALSE	FALSE
846	M	32	Oman	na	2014-12-27	2015-01-05	2015-01-07	2015-01-07	na	TRUE	fatal	fatal	fatal	TRUE	TRUE	FALSE
847	M	53	KSA	na	na	2014-12-24	2015-01-07	2015-01-05	na	TRUE	fatal	fatal	fatal	FALSE	FALSE	FALSE
848	M	80	KSA	Jeddah	2015-01-04	2015-01-06	2015-01-08	na	2015-01-12	TRUE	ICU	recovered	clinical	FALSE	FALSE	FALSE
849	M	91	KSA	na	2015-01-04	2015-01-06	2015-01-09	na	2015-01-14	TRUE	stable	recovered	clinical	Indirect	Indirect	FALSE
850	M	32	KSA	na	2014-12-28	2015-01-07	2015-01-09	na	2015-01-20	TRUE	hospitalized	recovered	clinical	TRUE	TRUE	FALSE
851	F	31	Oman	na	2015-01-08	2015-01-09	2015-01-10	na	na	FALSE	hospitalized	na	clinical	FALSE	FALSE	FALSE
852	M	67	KSA	na	2015-01-05	2015-01-09	2015-01-14	2015-01-21	na	TRUE	ICU	fatal	clinical	Indirect	Indirect	FALSE
853	M	93	KSA	na	2015-01-11	2014-12-28	2015-01-14	2015-01-15	na	TRUE	ICU	fatal	clinical	FALSE	FALSE	FALSE
854	M	43	Oman	na	na	2015-01-16	2015-01-17	na	2015-01-19	FALSE	asymptomatic	recovered	subclinical	FALSE	FALSE	FALSE
855	M	62	KSA	na	2015-01-14	2015-01-16	2015-01-18	na	na	TRUE	hospitalized	recovered?	clinical	FALSE	FALSE	FALSE
856	M	67	KSA	na	na	2015-01-12	2015-01-19	na	2015-02-09	TRUE	hospitalized	recovered	clinical	FALSE	FALSE	FALSE
857	M	76	KSA	na	2015-01-12	2014-11-03	2015-01-21	2015-01-18	na	TRUE	fatal	fatal	fatal	FALSE	FALSE	FALSE
858	M	38	KSA	2014-01-12	2015-01-14	2015-01-01	2015-01-21	na	2015-02-11	TRUE	hospitalized	recovered	clinical	FALSE	FALSE	FALSE
859	F	84	KSA	na	2015-01-19	2015-01-20	2015-01-22	na	2015-01-27	TRUE	ICU	recovered	clinical	FALSE	FALSE	FALSE
860	M	80	KSA	na	2014-12-26	2014-12-26	2015-01-22	2015-01-23	na	TRUE	ICU	fatal	clinical	FALSE	FALSE	FALSE
861	M	77	KSA	na	2015-01-18	2015-01-21	2015-01-22	na	2015-01-28	TRUE	ICU	recovered	clinical	FALSE	FALSE	FALSE
862	M	80	KSA	2014-12-30	2015-01-21	2015-01-24	2015-01-27	2015-02-01	na	TRUE	fatal	fatal	clinical	FALSE	#####	FALSE
863	M	37	KSA	na	2015-01-16	2015-01-28	2015-01-30	na	na	TRUE	ICU	na	clinical	FALSE	#####	FALSE
864	M	76	KSA	na	2015-01-19	2015-01-25	2015-01-30	na	2015-02-13	TRUE	stable	recovered	clinical	TRUE	TRUE	FALSE
865	M	62	KSA	na	2015-01-29	2015-01-29	2015-02-02	na	2015-03-01	TRUE	stable	recovered	clinical	FALSE	#####	FALSE
866	F	56	KSA	na	2015-01-24	2015-01-30	2015-02-03	2015-02-06	na	TRUE	fatal	fatal	clinical	TRUE	TRUE	FALSE
867	M	26	KSA	na	2015-02-01	2015-02-01	2015-02-03	na	na	TRUE	stable	na	clinical	FALSE	FALSE	FALSE
868	M	59	KSA	na	2015-01-28	2015-02-03	2015-02-03	na	2015-02-12	TRUE	stable	na	clinical	FALSE	FALSE	FALSE
869	F	58	KSA	na	2015-01-28	2015-01-31	2015-02-04	na	2015-02-17	TRUE	stable	recovered	clinical	FALSE	FALSE	FALSE
870	M	37	KSA	na	2015-01-16	2015-01-28	2015-02-04	na	2015-03-07	TRUE	ICU	recovered	clinical	FALSE	FALSE	TRUE
871	F	34	KSA	na	2015-01-31	2015-02-03	2014-02-05	na	na	FALSE	stable	na	clinical	FALSE	#####	FALSE
872	M	62	KSA	na	2015-01-30	2015-02-04	2014-02-06	2015-03-15	na	TRUE	stable	fatal	clinical	TRUE	TRUE	FALSE
873	M	49	KSA	na	2015-02-02	2015-02-04	2014-02-06	2015-02-11	na	TRUE	fatal	fatal	clinical	FALSE	FALSE	FALSE
874	M	57	KSA	na	2015-01-25	2015-01-29	2014-02-06	2015-03-06	na	TRUE	ICU	fatal	clinical	FALSE	FALSE	FALSE
875	F	50	KSA	na	2015-01-31	2015-02-05	2015-02-07	2015-02-12	na	TRUE	fatal	fatal	clinical	FALSE	FALSE	FALSE
876	M	56	KSA	na	2015-01-30	2015-02-01	2015-02-08	na	2015-02-11	FALSE	stable	recovered	clinical	FALSE	#####	FALSE
877	M	48	KSA	na	2015-02-07	2015-02-09	2015-02-11	na	na	TRUE	ICU	na	clinical	FALSE	FALSE	TRUE
878	F	31	KSA	na	2015-02-12	na	2015-02-11	na	2015-02-14	FALSE	home	na	clinical	FALSE	FALSE	TRUE
879	F	73	KSA	na	2015-02-02	2015-02-05	2015-02-11	2015-02-08	na	TRUE	fatal	fatal	clinical	FALSE	FALSE	FALSE
880	F	27	KSA	na	2015-02-01	2015-02-07	2015-02-11	na	na	TRUE	stable	na	clinical	FALSE	FALSE	FALSE
881	M	41	KSA	na	2015-02-07	2015-01-27	2015-02-11	2015-03-09	na	TRUE	ICU	fatal	clinical	FALSE	FALSE	FALSE
882	M	58	KSA	na	2015-02-01	2015-02-10	2015-02-12	2015-02-25	na	TRUE	ICU	fatal	clinical	TRUE	TRUE	FALSE
883	M	75	KSA	na	2015-02-10	2015-01-24	2015-02-12	na	na	TRUE	ICU	fatal	clinical	FALSE	FALSE	FALSE
884	M	46	KSA	na	2015-02-01	2015-02-10	2015-02-12	?	na	TRUE	ICU	fatal	clinical	FALSE	FALSE	FALSE
885	M	70	KSA	na	2015-02-08	2015-02-09	2015-02-12	2015-02-14	na	TRUE	fatal	fatal	clinical	TRUE	TRUE	FALSE
886	M	29	KSA	na	2015-02-09	2015-02-11	2015-02-12	na	2015-02-19	TRUE	ICU	recovered	clinical	FALSE	FALSE	FALSE
887	M	53	KSA	na	2015-02-01	2015-02-06	2015-02-12	na	2015-02-18	TRUE	stable	recovered	clinical	TRUE	TRUE	FALSE
888	M	52	KSA	na	2015-01-30	2015-02-04	2015-02-12	na	2015-02-18	TRUE	stable	recovered	clinical	FALSE	FALSE	FALSE
889	M	79	KSA	na	2015-02-08	2015-02-11	2015-02-13	2015-02-11	na	TRUE	fatal	fatal	clinical	FALSE	FALSE	FALSE
890	M	24	KSA	na	2015-02-07	2015-01-24	2015-02-13	na	2015-02-23	TRUE	stable	recovered	clinical	FALSE	FALSE	FALSE
891	M	46	KSA	na	2015-02-09	2015-02-11	2015-02-13	na	na	TRUE	stable	na	clinical	FALSE	FALSE	TRUE
892	F	49	KSA	na	2015-02-07	2015-02-11	2015-02-13	na	2015-02-23	TRUE	stable	recovered	clinical	FALSE	FALSE	FALSE
893	F	83	KSA	na	2015-02-07	2012-02-20	2015-02-13	2015-02-19	na	TRUE	fatal	fatal	clinical	FALSE	FALSE	FALSE
894	M	77	KSA	na	2015-02-11	2015-02-02	2015-02-13	2015-02-17	na	TRUE	fatal?	fatal?	clinical	FALSE	FALSE	FALSE
895	F	70	KSA	na	2015-02-11	2014-10-01	2015-02-13	2015-02-19	na	TRUE	fatal	fatal	clinical	FALSE	FALSE	FALSE
896	M	54	KSA	na	2015-02-09	2015-01-31	2015-02-13	2015-02-18	na	TRUE	fatal	fatal	clinical	FALSE	FALSE	FALSE
897	F	31	KSA	na	2015-02-06	2015-02-09	2015-02-14	na	2015-03-08	FALSE	stable	recovered	clinical	FALSE	FALSE	TRUE
898	M	41	KSA	na	2015-02-01	2015-01-21	2015-02-14	2015-02-13	na	TRUE	fatal	fatal	fatal	FALSE	FALSE	FALSE
899	M	42	KSA	na	2015-02-06	2015-02-12	2015-02-14	na	2015-02-19	FALSE	stable	recovered	clinical	TRUE	#####	FALSE
900	M	81	KSA	na	2015-02-08	2015-02-11	2015-02-14	2015-02-23	na	TRUE	stable	fatal	clinical	FALSE	#####	FALSE
901	M	31	KSA	na	na	2015-02-08	2015-02-14	na	na	FALSE	stable	na	clinical	TRUE	#####	FALSE
902	M	47	KSA	na	2015-02-01	2015-02-12	2015-02-14	?	na	TRUE	fatal	fatal	fatal	FALSE	#####	FALSE
903	F	54	KSA	na	2015-01-28	2015-02-11	2015-02-15	na	2015-02-25	TRUE	stable	recovered	clinical	TRUE	TRUE	FALSE
904	M	35	KSA	na	2015-02-10	2015-01-28	2015-02-15	2015-02-19	na	TRUE	fatal	fatal	clinical	FALSE	#####	FALSE
905	M	23	KSA	na	2015-02-07	2015-01-13	2015-02-15	2015-02-19	na	TRUE	fatal	fatal	clinical	FALSE	#####	FALSE
906	F	58	KSA	na	2015-02-13	2015-02-13	2015-02-16	na	na	TRUE	stable	na	clinical	FALSE	#####	FALSE
907	F	43	KSA	na	2015-02-12	2015-02-13	2015-02-16	na	2015-02-23	FALSE	stable	recovered	clinical	FALSE	#####	FALSE
908	M	85	KSA	na	2015-02-15	2015-02-17	2015-02-16	2015-02-19	na	TRUE	ICU	fatal	clinical	FALSE	#####	FALSE
909	F	34	KSA	na	2015-02-01	2015-02-12	2015-02-16	na	na	FALSE	ICU	na	clinical	FALSE	#####	FALSE
910	M	38	KSA	na	2015-02-14	na	2015-02-16	na	na	FALSE	home	na	clinical	FALSE	#####	TRUE
911	M	60	KSA	na	2015-02-09	2015-02-11	2015-02-17	2015-02-18	na	TRUE	fatal	fatal	clinical	FALSE	#####	FALSE
912	M	65	KSA	na	2015-02-11	2015-02-14	2015-02-17	2015-02-18	na	TRUE	fatal	fatal	clinical	TRUE	TRUE	FALSE
913	M	75	KSA	na	2015-02-11	2015-01-19	2015-02-17	2015-02-15	na	TRUE	fatal	fatal	clinical	FALSE	#####	FALSE
914	M	37	KSA	na	2015-02-10	2015-02-15	2015-02-17	na	na	TRUE	stable	na	clinical	FALSE	#####	FALSE
915	M	41	KSA	na	2015-02-14	2014-02-15	2015-02-17	na	2015-03-08	FALSE	stable	recovered	clinical	TRUE	TRUE	FALSE
916	M	77	KSA	na	na	na	2015-02-17	2015-02-17	na	TRUE	fatal	fatal	clinical	na	na	FALSE
917	M	58	KSA	na	2015-02-16	2015-01-27	2015-02-18	2015-02-20	na	TRUE	fatal	fatal	clinical	FALSE	#####	FALSE
918	M	83	KSA	na	2015-02-13	2015-02-14	2015-02-23	2015-02-19	na	TRUE	fatal	fatal	fatal	FALSE	#####	FALSE
920	M	89	KSA	na	na	na	2015-02-19	2015-03-01	na	TRUE	fatal	fatal	fatal	FALSE	#####	FALSE
921	M	84	KSA	na	2015-02-16	2015-01-25	2015-02-19	?	na	TRUE	fatal	fatal	fatal	FALSE	#####	FALSE
922	F	58	KSA	na	2015-02-16	2014-12-29	2015-02-20	2015-02-21	na	TRUE	fatal	fatal	fatal	FALSE	#####	FALSE
923	M	38	UAE	na	2014-12-29	2015-01-29	2015-02-03	2015-02-06	na	FALSE	fatal	fatal	clinical	?	?	FALSE
924	M	55	Qatar	na	2015-01-28	2015-02-01	2015-02-02	na	2015-02-15	FALSE	hospitalized	recovered	clinical	TRUE	TRUE	FALSE
925	F	31	KSA	na	2015-01-26	2015-02-02	2015-02-12	na	na	FALSE	hospitalized	na	clinical	FALSE	#####	TRUE
926	M	62	KSA	na	na	na	2015-02-04	na	na	FALSE	asymptomatic	na	subclinical	FALSE	#####	FALSE
927	M	58	KSA	na	2015-02-18	2015-02-20	2015-02-22	na	na	FALSE	hospitalized	na	clinical	FALSE	#####	FALSE
928	F	62	KSA	na	2015-02-16	2015-02-18	2015-02-23	na	na	TRUE	stable	na	clinical	FALSE	FALSE	TRUE
929	M	50	KSA	na	2015-02-13	2015-02-20	2015-02-23	na	2015-03-05	TRUE	stable	recovered	clinical	FALSE	FALSE	TRUE
930	F	65	KSA	na	2015-02-17	2015-02-22	2015-02-23	?	na	TRUE	ICU	fatal	clinical	FALSE	FALSE	FALSE
931	M	45	KSA	na	2015-02-13	2015-02-20	2015-02-23	na	2015-02-28	FALSE	stable	recovered	clinical	FALSE	FALSE	FALSE
932	M	75	KSA	na	2015-02-12	2015-02-22	2015-02-24	2015-03-09	na	TRUE	ICU	fatal	clinical	?FALSE	?FALSE	FALSE
933	M	83	KSA	na	2015-02-16	2015-02-17	2015-02-24	2015-03-08	na	TRUE	ICU	fatal	clinical	FALSE	FALSE	FALSE
934	M	80	KSA	na	2015-02-21	2014-08-14	2015-02-24	?	na	TRUE	ICU	fatal	clinical	FALSE	FALSE	FALSE
935	F	24	KSA	na	2015-02-19	2015-01-31	2015-02-24	na	2015-04-14	TRUE	ICU	recovered	clinical	FALSE	FALSE	FALSE
936	M	35	KSA	na	na	na	2015-02-24	na	na	TRUE	stable	na	clinical	FALSE	FALSE	FALSE
937	M	56	KSA	na	2015-02-22	2015-02-02	2015-02-25	na	2015-03-15	TRUE	ICU	recovered	clinical	FALSE	FALSE	FALSE
939	F	91	KSA	na	2015-02-24	2015-02-12	2015-02-26	2015-03-02	na	TRUE	fatal	fatal	fatal	FALSE	#####	FALSE
940	M	46	KSA	na	2015-02-17	2015-02-17	2015-02-26	na	2015-04-03	TRUE	ICU	recovered	clinical	FALSE	#####	FALSE
941	M	84	KSA	na	2015-02-21	2015-02-22	2015-02-27	2015-02-27	na	TRUE	ICU	fatal	clinical	na	na	FALSE
942	M	51	KSA	na	2015-02-02	2015-02-18	2015-02-27	2015-02-27	na	TRUE	ICU	fatal	clinical	TRUE	TRUE	FALSE
943	M	56	KSA	na	2015-02-25	2015-02-25	2015-02-28	na	2015-03-26	TRUE	ICU	recovered	clinical	FALSE	FALSE	FALSE
944	M	40	KSA	na	2015-02-20	2015-02-24	2015-02-28	na	2015-03-26	FALSE	stable	recovered	clinical	FALSE	FALSE	TRUE
945	M	45	KSA	na	2015-02-22	2015-02-26	2015-02-28	2015-03-02	na	TRUE	fatal	fatal	fatal	FALSE	FALSE	FALSE
946	M	80	KSA	na	2015-02-22	2015-02-23	2015-02-28	2015-03-02	na	TRUE	ICU	fatal	clinical	FALSE	FALSE	FALSE
947	F	40	KSA	na	2015-02-21	2015-02-21	2015-02-28	2015-02-28	na	TRUE	fatal	fatal	fatal	na	na	FALSE
948	F	46	KSA	na	2015-02-22	2015-02-27	2015-03-01	na	2015-03-15	FALSE	ICU	recovered	clinical	FALSE	FALSE	TRUE
949	M	61	KSA	na	2015-02-21	2015-02-26	2015-03-01	2015-03-15	na	TRUE	ICU	fatal	clinical	na	na	FALSE
950	M	34	KSA	na	2015-02-18	2015-02-25	2015-03-01	na	2015-03-05	FALSE	stable	recovered	clinical	FALSE	FALSE	TRUE
951	M	74	KSA	na	2015-02-20	2015-02-27	2015-03-01	2015-03-10	na	TRUE	ICU	fatal	clinical	FALSE	FALSE	FALSE
952	F	64	KSA	na	2015-02-22	2015-02-28	2015-03-01	na	2015-03-09	TRUE	stable	recovered	clinical	FALSE	FALSE	FALSE
953	M	60	KSA	na	2015-02-23	2015-02-14	2015-03-01	2015-03-02	na	TRUE	ICU	fatal	clinical	FALSE	FALSE	FALSE
954	F	51	KSA	na	2015-02-21	na	2015-03-01	na	2015-03-24	TRUE	stable	recovered	clinical	FALSE	FALSE	TRUE
955	M	57	KSA	na	2015-02-24	2015-02-28	2015-03-02	na	2015-03-13	FALSE	stable	recovered	clinical	FALSE	FALSE	FALSE
956	F	61	KSA	na	2015-02-21	2015-03-01	2015-03-02	na	na	TRUE	ICU	na	clinical	FALSE	FALSE	FALSE
957	M	63	KSA	na	2015-02-25	2015-02-28	2015-03-02	2015-03-20	na	TRUE	ICU	fatal	clinical	FALSE	FALSE	FALSE
958	M	53	KSA	na	2015-02-25	2015-02-16	2015-03-02	na	2015-03-06	TRUE	stable	recovered	clinical	FALSE	FALSE	FALSE
959	M	89	KSA	na	na	na	2015-03-02	na	na	TRUE	fatal	fatal	fatal	na	na	FALSE
960	F	70	KSA	na	2015-02-24	2015-02-25	2015-03-03	2015-03-04	na	TRUE	fatal	fatal	fatal	FALSE	FALSE	FALSE
961	M	58	KSA	na	na	na	2015-03-03	na	2015-03-03	FALSE	na	recovered	na	na	na	FALSE
962	F	69	KSA	na	2015-03-03	2015-02-20	2015-03-04	2015-04-10	na	TRUE	stable	fatal	clinical	FALSE	FALSE	FALSE
963	M	48	KSA	na	na	na	2015-03-04	na	2015-03-04	TRUE	na	recovered	na	na	na	TRUE
964	M	30	KSA	na	2015-03-02	2015-03-02	2015-03-05	2015-03-08	na	FALSE	fatal	fatal	fatal	na	na	FALSE
965	M	44	KSA	na	2015-02-23	2015-02-25	2015-03-05	2015-03-11	na	FALSE	ICU	fatal	clinical	TRUE	TRUE	FALSE
966	M	53	KSA	na	2015-03-03	2014-07-13	2015-03-05	2014-03-05	na	TRUE	fatal	fatal	fatal	FALSE	FALSE	FALSE
967	F	76	KSA	na	na	na	2015-03-05	na	2015-03-05	TRUE	na	recovered	na	na	na	FALSE
968	F	59	KSA	na	2015-02-23	2015-02-28	2015-03-06	na	2015-04-16	TRUE	ICU	recovered	clinical	TRUE	indirect	FALSE
969	F	48	KSA	na	2015-03-03	2015-03-05	2015-03-06	na	2015-03-24	FALSE	stable	recovered	clinical	FALSE	FALSE	TRUE
970	M	56	KSA	na	2015-03-04	2015-04-05	2015-03-07	na	2015-03-27	TRUE	stable	recovered	clinical	FALSE	#####	FALSE
971	M	57	KSA	na	2015-03-04	2015-03-06	2015-03-08	2015-03-31	na	FALSE	ICU	fatal	clinical	na	na	FALSE
972	M	61	KSA	na	2015-02-27	2015-03-05	2015-03-08	2015-03-09	na	TRUE	ICU	fatal	clinical	na	na	FALSE
973	F	48	KSA	na	2015-03-07	2015-03-07	2015-03-09	2015-03-11	na	TRUE	ICU	fatal	clinical	FALSE	FALSE	FALSE
974	M	37	KSA	na	2015-03-07	2015-03-08	2015-03-09	na	2015-03-24	TRUE	ICU	recovered	clinical	FALSE	FALSE	TRUE
975	F	48	KSA	na	2015-03-04	2015-01-19	2015-03-09	na	2015-04-11	TRUE	ICU	?recovered	clinical	FALSE	FALSE	FALSE
976	M	61	KSA	na	2015-03-07	2015-02-22	2015-03-09	na	2015-03-13	TRUE	stable	recovered	clinical	FALSE	FALSE	FALSE
977	F	72	KSA	na	2015-02-23	2015-03-02	2015-03-10	2015-03-09	na	TRUE	fatal	fatal	fatal	na	na	FALSE
978	M	55	KSA	na	2015-03-05	2015-03-08	2015-03-11	na	2015-03-30	FALSE	stable	recovered	clinical	TRUE	#####	FALSE
979	M	59	KSA	na	2015-03-07	2015-03-08	2015-03-11	2015-03-14	na	FALSE	stable	fatal	clinical	FALSE	#####	FALSE
980	F	62	KSA	na	2015-03-03	2014-12-23	2015-03-12	na	2015-03-21	TRUE	ICU	recovered	clinical	FALSE	FALSE	FALSE
981	F	45	KSA	na	2015-03-08	2015-03-10	2015-03-12	na	2015-03-21	FALSE	stable	recovered	clinical	FALSE	FALSE	TRUE
982	M	31	KSA	na	2015-03-01	2015-03-10	2015-03-13	2015-03-12	na	TRUE	fatal	fatal	fatal	?TRUE	?TRUE	FALSE
983	M	21	KSA	na	2015-03-08	2015-03-12	2015-03-13	na	2015-03-20	TRUE	ICU	recovered	clinical	na	na	FALSE
984	M	47	KSA	na	2015-03-02	2015-03-12	2015-03-14	na	2015-03-26	TRUE	stable	recovered	clinical	na	na	FALSE
985	M	60	KSA	na	2015-03-07	2015-03-11	2015-03-14	na	na	TRUE	stable	na	clinical	TRUE	TRUE	FALSE
986	M	44	KSA	na	2015-03-04	2015-03-14	2015-03-15	na	2015-03-25	FALSE	stable	fatal	clinical	TRUE	TRUE	FALSE
987	M	56	KSA	na	2015-03-12	2015-03-14	2015-03-15	na	2015-03-18	TRUE	stable	recovered	clinical	na	na	FALSE
988	M	27	KSA	na	2015-03-08	2015-03-14	2015-03-15	na	2015-03-21	TRUE	stable	recovered	clinical	FALSE	#####	FALSE
989	M	73	KSA	na	2015-03-13	2015-01-09	2015-03-17	na	2015-04-01	TRUE	ICU	recovered	clinical	FALSE	#####	FALSE
990	M	75	KSA	na	na	na	2015-03-18	2015-03-18	na	TRUE	na	fatal	na	na	na	na
991	M	60	KSA	na	2015-03-15	2015-03-19	2015-03-21	na	2015-04-22	TRUE	stable	recovered	clinical	na	na	FALSE
992	M	54	KSA	na	2015-03-19	2015-03-20	2015-03-22	na	na	TRUE	stable	fatal	clinical	na	na	FALSE
993	M	50	KSA	na	2015-03-11	2015-03-20	2015-03-22	na	2015-03-31	FALSE	stable	recovered	clinical	na	na	FALSE
994	F	55	KSA	na	2015-03-06	2015-03-20	2015-03-24	na	2015-04-03	TRUE	stable	recovered	clinical	na	na	FALSE
995	M	42	KSA	na	2015-03-18	2015-03-23	2015-03-24	na	2015-04-03	na	stable	recovered	clinical	TRUE	TRUE	FALSE
996	M	20	KSA	na	2015-03-22	2015-03-23	2015-03-24	na	2015-04-02	na	stable	recovered	clinical	FALSE	#####	FALSE
997	M	61	KSA	na	na	na	2015-03-24	2015-03-24	na	TRUE	fatal	fatal	clinical	na	na	FALSE
998	M	48	KSA	na	2015-03-21	2015-03-23	2015-03-25	na	2015-04-27	na	stable	recovered	clinical	FALSE	#####	FALSE
999	M	65	UAE	na	2015-02-11	2015-02-17	2015-03-09	2015-06-06	na	na	fatal	fatal	clinical	TRUE	TRUE	na
1000	M	51	KSA	na	2015-02-17	2015-02-24	2015-03-11	na	na	TRUE	stable	na	clinical	na	na	FALSE
1001	M	69	Qatar	na	2015-02-27	2015-03-06	2015-03-11	na	na	TRUE	ICU	na	clinical	TRUE	TRUE	FALSE
1002	M	65	KSA	na	2015-03-21	2015-03-24	2015-03-26	na	2015-04-14	TRUE	stable	recovered	clinical	TRUE	TRUE	FALSE
1003	M	30	KSA	na	2015-03-02	2015-03-09	2015-03-26	na	2015-03-25	TRUE	stable	recovered	clinical	na	na	FALSE
1005	M	54	KSA	na	2015-03-20	2015-03-27	2015-03-29	na	na	TRUE	fatal	fatal	clinical	TRUE	TRUE	FALSE
1006	M	39	KSA	na	2015-03-23	2015-03-26	2015-03-29	2015-04-07	na	FALSE	ICU	fatal	clinical	TRUE	TRUE	FALSE
1007	M	80	KSA	na	2015-03-09	2015-03-12	2015-03-29	2015-03-27	na	TRUE	fatal	fatal	clinical	na	na	FALSE
1008	M	63	KSA	na	2015-03-26	2015-03-29	2015-03-30	na	2015-04-08	TRUE	stable	recovered	clinical	FALSE	#####	TRUE
1009	M	60	KSA	na	2015-03-14	2015-03-28	2015-03-30	2015-04-04	na	TRUE	ICU	fatal	clinical	na	na	FALSE
1010	F	65	KSA	na	2015-03-28	2015-03-30	2015-03-31	na	2015-04-05	TRUE	stable	recovered	clinical	na	na	FALSE
1011	M	51	KSA	na	2015-03-28	2015-03-29	2015-04-02	na	na	TRUE	stable	na	clinical	FALSE	#####	TRUE
1012	M	66	KSA	na	na	na	2015-04-03	na	2015-04-03	TRUE	na	recovered	na	na	na	FALSE
1013	M	66	KSA	na	2015-03-27	2015-04-03	2015-04-05	na	2015-04-15	?	stable	recovered	clinical	na	na	FALSE
1014	F	65	KSA	na	2015-04-03	2015-04-03	2015-04-05	2015-04-05	na	TRUE	fatal	fatal	fatal	na	na	FALSE
1015	M	82	KSA	na	2015-03-26	2015-04-02	2015-04-09	2015-04-12	na	TRUE	stable	fatal	clinical	na	na	FALSE
1016	M	93	KSA	na	2015-04-06	2015-04-11	2015-04-14	2015-04-19	na	TRUE	ICU	fatal	clinical	TRUE	TRUE	FALSE
1017	M	63	KSA	na	na	na	2015-04-16	na	2015-04-16	TRUE	na	recovered	na	na	na	TRUE
1018	M	65	KSA	na	2015-04-09	2015-04-15	2015-04-17	na	2015-04-23	FALSE	stable	recovered	clinical	TRUE	TRUE	FALSE
1019	M	61	KSA	na	2015-04-16	2015-04-18	2015-04-20	2015-05-07	na	TRUE	stable	fatal	clinical	TRUE	TRUE	FALSE
1020	M	49	KSA	na	2015-04-11	2015-04-18	2015-04-20	na	2015-05-02	TRUE	stable	recovered	clinical	na	na	FALSE
1021	M	54	KSA	na	na	na	2015-04-04	na	2015-04-04	TRUE	na	recovered	na	na	na	FALSE
1022	M	44	KSA	na	na	na	2015-03-25	na	2015-03-25	FALSE	na	recovered	na	na	na	FALSE
1023	M	35	KSA	na	2015-04-27	2015-04-29	2015-05-01	2015-05-22	na	TRUE	ICU	fatal	clinical	?indirect	?indirect	FALSE
1024	M	41	KSA	na	2015-04-13	2015-04-23	2015-05-04	2015-06-01	na	TRUE	ICU	fatal	clinical	TRUE	TRUE	FALSE
1025	M	39	KSA	na	2015-04-28	2015-05-03	2015-05-05	2015-05-13	na	?TRUE	ICU	fatal	clinical	FALSE	#####	FALSE
1026	M	48	KSA	na	2015-05-03	2015-05-08	2015-05-09	2015-05-28	na	TRUE	ICU	fatal	clinical	na	na	FALSE
1027	M	61	KSA	na	2015-04-28	2015-05-01	2015-05-09	2015-05-08	na	TRUE	fatal	fatal	fatal	FALSE	#####	FALSE
1028	M	75	KSA	na	2015-04-30	2015-05-03	2015-05-09	2015-05-24	na	TRUE	stable	fatal	clinical	na	na	FALSE
1029	M	30	KSA	na	2015-05-04	2015-05-04	2015-05-11	na	2015-05-29	?FALSE	stable	recovered	clinical	FALSE	#####	FALSE
1030	F	24	KSA	na	2015-05-04	2015-05-04	2015-05-11	na	2015-05-19	FALSE	stable	recovered	clinical	FALSE	#####	FALSE
1031	F	59	KSA	na	2015-05-04	2015-05-04	2015-05-11	na	2015-05-19	TRUE	stable	recovered	clinical	FALSE	#####	FALSE
1032	F	30	KSA	na	2015-05-04	2015-05-04	2015-05-11	2015-05-22	na	FALSE	stable	fatal	clinical	FALSE	#####	FALSE
1033	M	74	KSA	na	2015-05-09	2015-04-28	2015-05-11	2015-05-10	na	TRUE	fatal	fatal	fatal	FALSE	#####	FALSE
1034	M	33	KSA	na	2015-05-01	2015-05-06	2015-05-11	2015-05-14	na	FALSE	ICU	fatal	clinical	na	na	FALSE
1035	M	33	KSA	na	2015-05-01	2015-05-07	2015-05-11	na	2015-05-18	FALSE	ward	recovered	clinical	na	na	FALSE
1036	M	71	KSA	na	2015-05-03	2015-05-06	2015-05-11	2015-05-23	na	TRUE	ICU	fatal	clinical	na	na	FALSE
1037	M	46	KSA	na	2015-04-25	2015-05-09	2015-05-11	na	2015-05-19	TRUE	ward	recovered	clinical	TRUE	TRUE	FALSE
1038	M	61	Iran	na	2015-03-18	2015-03-26	2015-05-01	na	2015-04-27	na	recovered	recovered	clinical	FALSE	#####	na
1039	M	36	KSA	na	2015-05-10	2015-05-10	2015-05-12	na	2015-05-19	FALSE	stable	recovered	clinical	FALSE	#####	FALSE
1040	M	31	KSA	na	2015-05-04	2015-05-04	2015-05-13	na	2015-05-19	TRUE	stable	recovered	clinical	TRUE	TRUE	FALSE
1041	M	66	KSA	na	2015-05-12	2015-05-03	2015-05-13	na	2015-05-23	TRUE	stable	recovered	clinical	TRUE	TRUE	FALSE
1042	F	59	KSA	na	2015-05-15	2015-05-16	2015-05-18	na	na	TRUE	stable	na	clinical	na	na	FALSE
1043	F	73	KSA	na	2015-05-14	2015-05-02	2015-05-18	2015-05-18	na	TRUE	fatal	fatal	fatal	na	na	FALSE
1044	M	29	UAE	na	na	2015-05-12	2015-05-18	na	2015-05-31	na	asymptomatic	recovered	subclinical	TRUE	TRUE	FALSE
1045	M	48	KSA	na	2015-05-01	2015-05-10	2015-05-21	2015-05-27	na	TRUE	ICU	fatal	clinical	FALSE	#####	FALSE
1046	F	77	KSA	na	2015-05-17	2015-05-17	2015-05-23	2015-05-25	na	TRUE	ICU	fatal	clinical	FALSE	#####	FALSE
1047	F	68	KSA	na	2015-05-13	2015-05-13	2015-05-24	2015-05-25	na	TRUE	ICU	fatal	clinical	Indirect	indirect	FALSE
1048	M	71	KSA	na	2015-05-21	2015-05-10	2015-05-25	na	2015-05-28	TRUE	stable	recovered	clinical	na	na	FALSE
1049	M	65	KSA	na	2015-05-20	2015-05-20	2015-05-26	2015-05-30	na	TRUE	ICU	fatal	clinical	TRUE	TRUE	FALSE
1050	M	29	Qatar	na	2015-05-15	2015-05-20	2015-05-21	na	na	FALSE	stable	na	subclinical	TRUE	TRUE	na
1051	M	68	South Korea	na	2015-05-11	2015-05-15	2015-05-20	na	na	na	stable	na	clinical	FALSE	#####	FALSE
1052	M	76	South Korea	2015-05-16	2015-05-20	na	2015-05-21	2015-06-04	na	TRUE	stable	fatal	clinical	na	na	FALSE
1053	F	63	South Korea	2015-05-15	2015-05-18	2015-05-18	2015-05-21	na	2015-06-05	FALSE	stable	recovered	clinical	na	na	FALSE
1054	M	33	UAE	na	na	na	2015-05-18	na	2015-05-31	FALSE	asymptomatic	recovered	subclinical	TRUE	TRUE	FALSE
1055	F	46	South Korea	2015-05-16	2015-05-25	na	2015-05-25	na	2015-06-16	na	stable	recovered	clinical	na	na	FALSE
1056	M	50	South Korea	2015-05-17	2015-05-25	na	2015-05-25	na	2015-06-08	na	stable	recovered	clinical	na	na	TRUE
1057	F	26	KSA	2015-05-22	2015-05-26	2015-05-27	2015-05-28	na	2015-06-02	FALSE	stable	recovered	clinical	FALSE	#####	TRUE
1058	M	71	South Korea	2015-05-15	2015-05-24	2015-05-24	2015-05-28	2015-06-01	na	TRUE	na	fatal	clinical	na	na	FALSE
1059	F	28	South Korea	2015-05-16	2015-05-26	2015-05-27	2015-05-28	na	2015-06-11	FALSE	stable	recovered	clinical	na	na	TRUE
1060	F	46	South Korea	2015-05-15	2015-05-26	2015-05-26	2015-05-29	na	2015-06-14	FALSE	stable	recovered	clinical	na	na	TRUE
1061	M	56	South Korea	2015-05-15	2015-05-27	2015-05-09	2015-05-29	na	2015-06-15	TRUE	na	recovered	clinical	na	na	FALSE
1062	F	79	South Korea	2015-05-15	2015-05-20	na	2015-05-29	na	2015-06-19	TRUE	symptomatic	recovered	clinical	na	na	FALSE
1063	F	49	South Korea	2015-05-15	2015-05-21	na	2015-05-29	na	2015-06-16	TRUE	na	recovered	clinical	na	na	FALSE
1064	M	44	South Korea	na	2015-05-21	2015-05-27	2015-05-29	na	2015-06-25	na	na	recovered	clinical	na	na	FALSE
1065	M	49	South Korea	2015-05-15	2015-05-21	2015-05-21	2015-05-30	na	2015-06-11	na	na	recovered	clinical	na	na	FALSE
1066	F	27	KSA	na	2015-05-22	2015-05-18	2015-05-29	?	na	FALSE	ICU	fatal	clinical	FALSE	#####	FALSE
1067	M	70	KSA	na	2015-05-27	2015-05-20	2015-05-29	2015-05-30	na	TRUE	ICU	fatal	clinical	FALSE	#####	FALSE
1068	M	74	KSA	na	2014-05-27	2014-05-17	2015-05-29	na	2015-06-14	TRUE	stable	recovered	clinical	FALSE	#####	FALSE
1069	F	57	KSA	na	2015-05-24	2015-05-20	2015-05-30	2015-05-31	na	TRUE	stable	fatal	clinical	na	na	FALSE
1070	M	48	KSA	na	2015-05-23	2015-05-04	2015-05-30	na	2015-06-09	FALSE	stable	recovered	clinical	na	na	FALSE
1071	F	50	KSA	na	2015-05-28	2015-05-08	2015-05-30	2015-05-29	na	TRUE	fatal	fatal	clinical	na	na	FALSE
1072	M	43	KSA	na	2015-05-27	2015-05-21	2015-05-30	2015-06-03	na	TRUE	ICU	fatal	clinical	na	na	FALSE
1073	M	59	KSA	na	na	na	2015-05-31	na	2015-05-31	TRUE	recovered	recovered	na	na	na	FALSE
1074	M	73	Qatar	na	2015-05-10	2015-05-12	2015-05-22	2015-05-29	na	TRUE	ICU	fatal	clinical	Indirect	indirect	na
1075	M	35	South Korea	2015-05-15	2015-05-20	2015-05-27	2015-05-31	na	2015-06-21	TRUE	na	recovered	clinical	na	na	FALSE
1076	M	35	South Korea	2015-05-15	2015-05-24	2015-05-25	2015-05-31	na	2015-06-23	na	na	recovered	clinical	na	na	FALSE
1077	M	54	KSA	na	2015-05-27	2015-05-16	2015-06-01	2015-06-02	na	TRUE	ICU	fatal	clinical	na	na	FALSE
1078	M	50	KSA	na	2015-05-19	2015-05-25	2015-06-01	na	na	FALSE	stable	na	clinical	TRUE	#####	TRUE
1079	M	75	Oman	na	2015-05-11	2015-05-29	2015-05-31	na	na	?TRUE	stable	na	clinical	TRUE	TRUE	FALSE
1080	F	57	South Korea	2015-05-15	2015-05-25	na	2015-06-02	2015-06-01	na	TRUE	ICU	fatal	clinical	na	na	FALSE
1081	M	40	South Korea	2015-05-15	2015-05-20	2015-05-25	2015-06-02	na	2015-07-02	na	hospitalized	recovered	clinical	na	na	FALSE
1082	M	45	South Korea	2015-05-15	2015-05-22	2015-05-22	2015-06-02	na	na	na	stable	na	clinical	na	na	FALSE
1083	F	77	South Korea	2015-05-15	2015-05-20	2015-05-30	2015-06-02	na	2015-06-09	na	stable	recovered	clinical	na	na	FALSE
1084	M	60	South Korea	2015-05-16	2015-05-28	2015-05-15	2015-06-02	na	na	na	stable	na	clinical	na	na	FALSE
1085	M	40	South Korea	2015-05-15	2015-05-23	2015-05-15	2015-06-02	na	na	na	stable	na	clinical	na	na	FALSE
1086	F	59	South Korea	2015-05-15	2015-05-23	na	2015-06-02	na	2015-06-25	na	stable	recovered	clinical	na	na	FALSE
1087	F	39	South Korea	2015-05-15	2015-05-27	2015-05-31	2015-06-02	na	2015-06-20	na	stable	recovered	clinical	na	na	FALSE
1088	M	73	South Korea	2015-05-28	2015-05-31	2015-05-27	2015-06-02	2015-06-12	na	TRUE	hospitalized	fatal	clinical	na	na	FALSE
1089	M	78	South Korea	2015-05-28	2015-05-31	na	2015-06-02	2015-06-12	na	TRUE	stable	fatal	clinical	na	na	FALSE
1090	M	43	South Korea	2015-05-15	2015-05-21	2015-05-28	2015-06-02	na	2015-06-18	na	stable	recovered	clinical	na	na	FALSE
1091	M	55	South Korea	2015-05-15	2015-06-01	2015-05-04	2015-06-02	na	2015-06-14	TRUE	stable	recovered	clinical	na	na	FALSE
1092	M	58	South Korea	2015-05-15	2015-05-29	na	2015-06-02	2015-06-14	na	TRUE	stable	fatal	clinical	na	na	FALSE
1093	F	77	South Korea	2015-05-15	2015-05-28	2015-04-25	2015-06-02	na	2015-06-19	na	?asymptomatic	recovered	?subclinical	na	na	FALSE
1094	M	60	South Korea	2015-05-25	2015-05-30	2015-05-22	2015-06-02	na	2015-07-05	na	symptomatic	recovered	clinical	na	na	FALSE
1095	M	65	KSA	na	na	na	2014-10-30	na	na	TRUE	stable	na	na	FALSE	FALSE	FALSE
1096	M	57	KSA	na	na	na	2014-10-30	2014-11-16	na	TRUE	stable	fatal	clinical	FALSE	FALSE	FALSE
1097	F	40	KSA	na	na	na	2014-10-30	na	na	TRUE	ICU	na	na	FALSE	FALSE	TRUE
1098	M	64	KSA	na	2015-05-20	2015-06-01	2015-06-04	?	?09/06/2015	TRUE	stable	?fatal	clinical	na	na	FALSE
1099	M	45	KSA	na	2015-05-26	2015-05-29	2015-06-02	2015-06-15	na	TRUE	ICU	fatal	clinical	na	na	FALSE
1100	M	50	KSA	na	2015-05-22	na	2015-06-03	na	2015-06-18	FALSE	asymptomatic	recovered	subclinical?	FALSE	#####	TRUE
1101	F	58	KSA	na	2015-06-01	2015-06-01	2015-06-05	na	2015-06-09	TRUE	stable	recovered	clinical	na	na	FALSE
1102	M	41	KSA	na	2015-06-01	2015-06-01	2015-06-05	na	2015-06-09	TRUE	stable	recovered	clinical	FALSE	#####	?TRUE
1103	M	29	KSA	na	2015-06-02	2015-06-03	2015-06-05	na	2015-06-09	FALSE	stable	recovered	clinical	FALSE	#####	TRUE
1104	M	55	KSA	na	2015-05-31	2015-06-03	2015-06-05	2015-06-10	na	TRUE	ICU	fatal	clinical	TRUE	TRUE	FALSE
1105	M	58	KSA	na	2015-05-30	2015-06-04	2015-06-05	na	2015-06-16	TRUE	ICU	recovered	clinical	na	na	FALSE
1106	M	69	South Korea	na	2015-06-01	2015-05-28	2015-06-04	2015-06-17	na	TRUE	symptomatic	fatal	clinical	na	na	FALSE
1107	M	54	South Korea	na	2015-05-23	na	2015-06-04	na	2015-06-18	na	?mild	recovered	clinical	na	na	FALSE
1108	M	47	South Korea	2015-05-15	2015-05-21	2015-06-01	2015-06-04	na	2015-06-14	FALSE	hospitalized	recovered	clinical	na	na	FALSE
1109	F	25	South Korea	2015-05-15	2015-05-20	na	2015-06-04	na	na	na	stable	na	clinical	na	na	TRUE
1110	M	38	South Korea	2015-05-27	2015-05-31	na	2015-06-04	na	na	na	symptomatic	na	clinical	na	na	TRUE
1111	M	82	South Korea	2015-05-28	2015-06-03	2015-05-09	2015-06-04	2015-06-03	na	TRUE	fatal	fatal	clinical	na	na	FALSE
1112	M	65	KSA	na	2015-05-27	2015-06-02	2015-06-06	2015-06-15	na	TRUE	ICU	fatal	clinical	na	na	FALSE
1113	M	56	KSA	na	2015-06-01	2015-06-04	2015-06-06	2015-06-17	na	TRUE	stable	fatal	clinical	na	na	na
1114	M	49	South Korea	na	2015-05-23	2015-05-14	2015-06-05	2015-06-15	na	TRUE	symptomatic	fatal	clinical	na	na	FALSE
1115	M	62	South Korea	na	2015-06-02	2015-06-02	2015-06-05	na	2015-06-18	na	hospitalized	recovered	clinical	na	na	FALSE
1116	M	24	South Korea	na	2015-05-22	2015-05-22	2015-06-05	na	2015-06-16	na	symptomatic	recovered	clinical	na	na	FALSE
1117	F	70	South Korea	na	2015-05-31	na	2015-06-05	na	2015-06-14	na	symptomatic	recovered	clinical	na	na	FALSE
1118	M	45	South Korea	na	2015-06-04	2015-05-14	2015-06-05	na	2015-06-11	na	asymptomatic	recovered	subclinical	na	na	FALSE
1119	M	72	KSA	na	2015-05-20	2015-05-23	2015-06-08	2015-06-09	na	TRUE	ICU	fatal	clinical	na	na	FALSE
1120	F	54	South Korea	2015-05-19	2015-05-25	2015-05-19	2015-06-06	2015-06-17	na	TRUE	hospitalized	fatal	clinical	na	na	FALSE
1121	M	40	South Korea	2015-05-27	2015-06-01	2015-06-02	2015-06-06	na	na	na	hospitalized	na	clinical	na	na	FALSE
1122	F	68	South Korea	2015-05-27	2015-06-02	2015-06-02	2015-06-06	2015-06-08	na	TRUE	ICU	fatal	clinical	na	na	FALSE
1123	M	65	South Korea	2015-05-28	2015-06-01	2015-05-28	2015-06-06	2015-06-24	na	na	na	fatal	na	na	na	FALSE
1124	F	24	South Korea	na	2015-05-29	2015-06-02	2015-06-06	na	2015-06-19	FALSE	?mild	recovered	subclinical	na	na	TRUE
1125	F	51	South Korea	2015-05-18	2015-06-01	na	2015-06-06	na	2015-06-16	na	symptomatic	recovered	clinical	na	na	FALSE
1126	M	39	South Korea	na	2015-05-31	na	2015-06-06	na	2015-07-10	na	symptomatic	recovered	clinical	na	na	FALSE
1127	M	75	South Korea	2015-05-27	2015-05-31	na	2015-06-06	na	2015-06-20	na	?symptomatic	recovered	?clinical	na	na	FALSE
1128	F	81	South Korea	2015-05-27	2015-05-30	na	2015-06-06	2015-06-29	na	na	?symptomatic	fatal	?clinical	na	na	FALSE
1129	M	73	KSA	na	2015-05-23	2015-06-01	2015-06-09	2015-06-14	na	TRUE	ICU	fatal	clinical	TRUE	#####	FALSE
1130	F	72	South Korea	2015-05-15	2015-06-02	2015-05-12	2015-06-07	2015-06-12	na	TRUE	symptomatic	fatal	clinical	na	na	FALSE
1131	F	54	South Korea	na	2015-05-31	na	2015-06-07	na	na	na	symptomatic	na	clinical	na	na	FALSE
1132	M	51	South Korea	na	2015-05-29	na	2015-06-07	na	2015-06-22	na	symptomatic	recovered	clinical	na	na	FALSE
1133	F	63	South Korea	2015-05-28	2015-06-03	2015-06-05	2015-06-07	na	2015-07-04	na	hospitalized	recovered	clinical	na	na	FALSE
1134	M	36	South Korea	2015-05-27	2015-05-30	2015-06-01	2015-06-07	na	2015-06-20	na	hospitalized	recovered	clinical	na	na	FALSE
1135	M	45	South Korea	na	2015-06-02	2015-06-03	2015-06-07	na	2015-06-15	na	hospitalized	recovered	clinical	na	na	FALSE
1136	M	57	South Korea	2015-05-27	2015-06-03	2015-06-03	2015-06-07	na	2015-06-18	na	hospitalized	recovered	clinical	na	na	FALSE
1137	M	55	South Korea	2015-05-27	2015-06-02	na	2015-06-07	na	2015-07-11	na	symptomatic	recovered	clinical	na	na	FALSE
1138	M	44	South Korea	2015-05-27	2015-06-05	na	2015-06-07	na	2015-06-16	na	symptomatic	recovered	clinical	na	na	FALSE
1139	F	37	South Korea	2015-05-27	2015-06-01	2015-06-04	2015-06-07	na	na	na	hospitalized	na	clinical	na	na	TRUE
1140	M	55	South Korea	2015-05-27	2015-06-02	2015-05-27	2015-06-07	na	na	na	symptomatic	na	clinical	na	na	FALSE
1141	M	32	South Korea	2015-05-28	2015-05-30	na	2015-06-07	na	2015-06-16	na	symptomatic	recovered	clinical	na	na	TRUE
1142	F	58	South Korea	2015-05-27	2015-06-03	na	2015-06-07	na	2015-06-30	na	symptomatic	recovered	?subclinical	na	na	FALSE
1143	M	75	South Korea	2015-05-27	2015-06-04	2015-06-05	2015-06-07	2015-06-05	na	TRUE	fatal	fatal	clinical	na	na	FALSE
1144	F	55	South Korea	na	2015-06-04	2015-06-05	2015-06-08	na	2015-06-22	na	hospitalized	recovered	clinical	na	na	na
1145	F	42	South Korea	na	na	na	2015-06-08	na	2015-06-25	TRUE	na	recovered	na	na	na	na
1146	M	16	South Korea	na	2015-06-01	na	2015-06-08	na	2015-06-20	na	na	recovered	na	na	na	FALSE
1147	F	55	South Korea	na	2015-06-01	na	2015-06-08	na	2015-06-20	na	na	recovered	na	na	na	FALSE
1148	M	44	South Korea	na	2015-05-30	na	2015-06-08	na	2015-06-21	na	na	recovered	na	na	na	FALSE
1149	M	59	South Korea	na	2015-05-30	2015-06-06	2015-06-08	na	2015-06-18	na	hospitalized	recovered	clinical	na	na	FALSE
1150	F	40	South Korea	na	2015-06-04	2015-06-04	2015-06-08	na	2015-06-16	na	hospitalized	recovered	clinical	na	na	FALSE
1151	M	56	South Korea	na	2015-06-03	na	2015-06-08	na	2015-06-23	na	na	recovered	na	na	na	FALSE
1152	F	65	South Korea	na	2015-06-06	na	2015-06-08	na	2015-06-25	na	na	recovered	na	na	na	FALSE
1153	M	71	South Korea	na	2015-06-01	2015-05-27	2015-06-08	na	na	na	na	na	na	na	na	FALSE
1154	F	75	South Korea	na	2015-06-05	na	2015-06-08	2015-06-10	na	TRUE	fatal	fatal	clinical	na	na	FALSE
1155	F	63	South Korea	na	na	na	2015-06-08	na	na	na	na	na	na	na	na	FALSE
1156	M	63	South Korea	na	2015-06-04	2015-05-27	2015-06-08	2015-06-17	na	TRUE	fatal	fatal	clinical	na	na	FALSE
1157	F	41	South Korea	na	2015-06-01	na	2015-06-08	na	2015-06-23	na	na	recovered	na	na	na	TRUE
1158	F	24	South Korea	na	2015-06-05	2015-06-06	2015-06-08	na	2015-06-22	na	hospitalized	recovered	clinical	na	na	TRUE
1159	M	35	South Korea	2015-05-27	2015-06-01	2015-06-01	2015-06-08	na	na	TRUE	na	na	na	na	na	FALSE
1160	M	62	South Korea	na	2015-06-01	2015-06-07	2015-06-08	2015-06-14	na	na	hospitalized	fatal	clinical	na	na	FALSE
1161	F	82	South Korea	2015-05-25	2015-06-01	na	2015-06-08	2015-06-18	na	TRUE	fatal	fatal	clinical	na	na	FALSE
1162	M	65	South Korea	2015-05-25	2015-06-01	2015-05-20	2015-06-08	2015-06-11	na	TRUE	fatal	fatal	clinical	na	na	FALSE
1163	M	80	South Korea	2015-05-25	2015-06-05	xx/3/15	2015-06-08	2015-06-08	na	TRUE	fatal	fatal	clinical	na	na	FALSE
1164	F	66	South Korea	2015-05-25	2015-06-01	2015-06-07	2015-06-08	na	2015-06-24	na	hospitalized	recovered	clinical	na	na	FALSE
1165	F	76	South Korea	2015-05-28	2015-06-02	2015-05-07	2015-06-08	na	2015-07-01	na	na	recovered	na	na	na	FALSE
1166	F	78	South Korea	2015-05-28	2015-06-04	na	2015-06-08	2015-06-25	na	TRUE	na	fatal	na	na	na	FALSE
1167	M	59	South Korea	2015-05-27	2015-06-03	na	2015-06-09	na	2015-07-01	na	na	recovered	na	na	na	FALSE
1168	M	49	South Korea	2015-05-27	2015-06-08	2015-05-27	2015-06-09	na	2015-07-09	na	na	recovered	na	na	na	FALSE
1169	M	62	South Korea	2015-05-27	2015-06-01	2015-06-06	2015-06-09	2015-06-10	na	TRUE	ICU	fatal	clinical	na	na	FALSE
1170	M	27	South Korea	2015-05-26	2015-06-08	na	2015-06-09	na	2015-06-25	na	na	fatal	na	na	na	FALSE
1171	M	47	South Korea	2015-05-26	2015-06-07	na	2015-06-09	na	2015-06-15	na	na	recovered	na	na	na	FALSE
1172	F	64	South Korea	2015-05-28	2015-06-07	na	2015-06-09	na	2015-06-22	na	na	recovered	na	na	na	FALSE
1173	M	71	South Korea	2015-05-28	2015-06-02	na	2015-06-09	na	2015-07-08	na	asymptomatic	recovered	subclinical	na	na	FALSE
1174	M	76	South Korea	na	na	na	2015-06-09	na	2015-06-30	na	na	recovered	na	na	na	FALSE
1175	F	60	KSA	na	2015-06-02	2015-06-08	2015-06-10	na	2015-06-20	TRUE	stable	recovered	clinical	na	na	FALSE
1176	F	77	UAE	na	2015-05-21	2015-05-28	2015-06-03	na	na	TRUE	ICU	?fatal	clinical	FALSE	#####	FALSE
1177	F	42	South Korea	2015-05-27	2015-06-06	2015-06-08	2015-06-10	na	2015-06-27	na	symptomatic	recovered	clinical	na	na	FALSE
1178	M	46	South Korea	2015-05-27	2015-06-05	2015-06-06	2015-06-10	na	2015-06-23	na	symptomatic	recovered	clinical	na	na	FALSE
1179	M	58	South Korea	2015-05-27	2015-06-04	2015-06-04	2015-06-10	2015-06-14	na	TRUE	symptomatic	fatal	clinical	na	na	FALSE
1180	M	48	South Korea	2015-05-27	2015-05-31	2015-06-07	2015-06-10	na	na	TRUE	symptomatic	na	clinical	na	na	FALSE
1181	F	32	South Korea	2015-05-27	2015-06-01	2015-06-02	2015-06-10	na	2015-06-22	na	hospitalized	recovered	clinical	na	na	FALSE
1182	M	84	South Korea	2015-05-27	2015-06-01	na	2015-06-10	2015-06-21	na	TRUE	symptomatic	fatal	clinical	na	na	FALSE
1183	F	48	South Korea	2015-05-27	2015-06-04	2015-06-05	2015-06-10	na	2015-06-22	na	symptomatic	recovered	clinical	na	na	FALSE
1184	M	66	South Korea	2015-05-27	2015-06-06	2015-06-07	2015-06-10	na	2015-06-30	na	symptomatic	recovered	clinical	na	na	FALSE
1185	M	55	South Korea	2015-05-27	2015-06-06	2015-06-07	2015-06-10	2015-06-27	na	na	symptomatic	fatal	clinical	na	na	FALSE
1186	M	63	South Korea	2015-05-27	2015-05-31	2015-05-08	2015-06-10	na	na	na	symptomatic	na	clinical	na	na	FALSE
1187	F	60	South Korea	na	2015-06-07	2015-06-09	2015-06-10	na	2015-06-24	na	symptomatic	recovered	clinical	na	na	FALSE
1188	F	64	South Korea	na	2015-06-06	2015-06-06	2015-06-10	na	2015-06-19	na	symptomatic	recovered	clinical	na	na	FALSE
1189	F	32	South Korea	2015-05-29	2015-06-04	2015-06-08	2015-06-10	na	2015-06-25	na	hospitalized	recovered	clinical	na	na	FALSE
?840	F	67	Iran	2014-06-06,2014-06-14	na	2014-06-25	2014-07-12	2014-07-05	na	TRUE	fatal	fatal	fatal	FALSE	FALSE	FALSE
1190	M	77	KSA	na	2015-05-26	2015-05-27	2015-06-12	2015-06-11	2015-05-31	TRUE	fatal	fatal	fatal	na	na	FALSE
1191	F	55	KSA	na	2015-05-23	2015-05-25	2015-06-13	na	2015-06-27	TRUE	ICU	recovered	clinical	na	na	FALSE
1192	M	46	KSA	na	2015-06-09	2015-06-12	2015-06-14	na	2015-06-21	TRUE	stable	recovered	clinical	TRUE	TRUE	FALSE
1193	F	54	KSA	na	2015-06-05	2015-06-12	2015-06-14	2015-06-19	na	TRUE	stable	fatal	clinical	na	na	FALSE
1194	F	39	South Korea	na	2015-06-03	2015-06-08	2015-06-11	na	2015-06-21	TRUE	hospitalized	recovered	clinical	na	na	FALSE
1195	F	57	South Korea	na	2015-06-02	na	2015-06-11	na	2015-07-04	TRUE	na	recovered	na	na	na	FALSE
1196	F	43	South Korea	na	2015-06-04	na	2015-06-11	na	2015-06-22	na	na	recovered	na	na	na	FALSE
1197	M	63	South Korea	na	2015-05-31	na	2015-06-11	2015-06-20	na	TRUE	na	fatal	clinical	na	na	FALSE
1198	M	64	South Korea	na	2015-05-27	na	2015-06-11	na	na	na	na	na	na	na	na	FALSE
1199	M	46	South Korea	na	2015-06-01	na	2015-06-11	na	2015-06-23	na	na	recovered	na	na	na	FALSE
1200	F	77	South Korea	na	2015-06-05	na	2015-06-11	na	na	na	na	na	na	na	na	FALSE
1201	F	58	South Korea	na	2015-05-30	na	2015-06-11	na	2015-06-21	na	na	recovered	na	na	na	FALSE
1202	F	26	South Korea	na	2015-06-08	na	2015-06-11	na	2015-07-03	na	na	recovered	na	na	na	TRUE
1203	M	75	South Korea	na	2015-06-10	na	2015-06-11	2015-06-19	na	na	na	fatal	clinical	na	na	FALSE
1204	F	55	South Korea	na	2015-06-02	na	2015-06-11	na	2015-07-04	na	na	recovered	na	na	na	FALSE
1205	F	68	South Korea	na	2015-06-09	2015-06-06	2015-06-11	2015-06-13	na	TRUE	na	fatal	clinical	na	na	FALSE
1206	M	?76	South Korea	na	na	na	2015-06-11	na	2015-06-22	na	na	recovered	na	na	na	na
1207	M	36	South Korea	2015-05-31	na	na	2015-06-11	na	na	na	na	na	na	na	na	FALSE
1208	M	65	South Korea	na	2015-06-07	2015-06-11	2015-06-12	2015-06-16	na	TRUE	hospitalized	fatal	clinical	na	na	FALSE
1209	M	36	South Korea	na	2015-06-08	2015-06-11	2015-06-12	na	2015-07-01	na	hospitalized	recovered	clinical	na	na	FALSE
1210	M	?56	South Korea	na	na	na	2015-06-12	na	2015-06-22	na	na	recovered	na	na	na	na
1211	F	70	South Korea	2015-05-27	2015-06-07	na	2015-06-12	na	2015-06-23	na	na	recovered	na	na	na	TRUE
1212	M	87	South Korea	na	2015-06-03	na	2015-06-13	2015-06-21	na	TRUE	na	fatal	na	na	na	FALSE
1213	M	86	South Korea	na	2015-06-10	na	2015-06-13	na	na	TRUE	na	na	na	na	na	FALSE
1214	F	65	South Korea	na	2015-06-11	na	2015-06-13	na	2015-06-20	na	na	recovered	na	na	na	TRUE
1215	F	76	South Korea	na	2015-06-06	2015-06-11	2015-06-13	na	2015-07-02	TRUE	hospitalized	recovered	clinical	na	na	FALSE
1216	M	59	South Korea	na	2015-05-30	2015-06-07	2015-06-13	na	2015-06-22	na	hospitalized	recovered	clinical	na	na	FALSE
1217	M	55	South Korea	na	2015-06-08	na	2015-06-13	na	2015-07-02	na	na	recovered	na	na	na	FALSE
1218	M	70	South Korea	na	2015-06-08	2015-06-11	2015-06-13	2015-07-08	na	na	hospitalized	fatal	clinical	na	na	TRUE
1219	F	67	South Korea	na	na	2015-06-03	2015-06-13	na	2015-06-19	na	?asymptomatic	recovered	?subclinical	na	na	FALSE
1220	M	33	South Korea	na	2015-06-08	na	2015-06-13	na	na	na	na	na	na	na	na	FALSE
1221	M	67	South Korea	na	2015-06-01	2015-05-27	2015-06-13	na	2015-06-30	na	na	recovered	na	na	na	FALSE
1222	M	55	South Korea	na	2015-06-11	2015-06-12	2015-06-13	na	2015-07-11	na	hospitalized	recovered	clinical	na	na	TRUE
1223	M	37	South Korea	na	2015-06-10	na	2015-06-13	na	2015-06-18	na	na	recovered	na	na	na	TRUE
1224	F	64	South Korea	2015-05-27	2015-06-05	2015-06-06	2015-06-14	na	2015-06-19	na	hospitalized	recovered	clinical	na	na	FALSE
1225	F	80	South Korea	2015-05-27	2015-06-10	2015-06-11	2015-06-14	2015-06-25	na	TRUE	hospitalized	fatal	clinical	na	na	FALSE
1226	M	42	South Korea	2015-05-27	2015-06-09	2015-06-13	2015-06-14	na	2015-06-28	na	hospitalized	recovered	clinical	na	na	FALSE
1227	M	31	South Korea	2015-05-27	2015-06-05	2015-06-06	2015-06-14	na	2015-06-19	na	hospitalized	recovered	clinical	na	na	FALSE
1228	M	31	South Korea	2015-05-25	2015-06-02	2015-06-08	2015-06-14	na	2015-06-24	na	hospitalized	recovered	clinical	na	na	FALSE
1229	M	71	South Korea	2015-05-27	na	2015-06-09	2015-06-14	na	2015-06-20	na	na	recovered	na	na	na	FALSE
1230	M	37	South Korea	2015-06-04	2015-06-10	2015-06-13	2015-06-14	na	2015-06-24	na	hospitalized	recovered	clinical	na	na	TRUE
1231	F	69	KSA	na	2015-06-12	2015-06-13	2015-06-15	2015-07-22	na	TRUE	stable	fatal	clinical	na	na	FALSE
1232	M	55	South Korea	2015-05-27	2015-06-13	na	2015-06-15	na	2015-06-22	TRUE	na	?recovered	na	na	na	FALSE
1233	F	46	South Korea	2015-06-08	na	2015-06-13	2015-06-15	na	2015-07-02	na	na	recovered	na	na	na	FALSE
1234	F	39	South Korea	2015-06-03	2015-06-05	na	2015-06-15	na	2015-07-04	na	na	recovered	na	na	na	TRUE
1235	F	84	South Korea	na	2015-06-04	2015-05-15	2015-06-15	na	2015-07-02	TRUE	na	recovered	na	na	na	FALSE
1236	M	44	South Korea	na	2015-06-11	2015-06-14	2015-06-15	na	2015-06-28	na	hospitalized	recovered	clinical	na	na	FALSE
1237	M	50	KSA	na	na	na	2015-06-16	2015-06-16	na	TRUE	fatal	fatal	fatal	na	na	FALSE
1238	F	38	South Korea	na	2015-06-05	2015-06-09	2015-06-16	na	2015-06-22	na	hospitalized	recovered	clinical	na	na	FALSE
1239	M	66	South Korea	na	2015-06-06	2015-06-15	2015-06-16	na	na	na	hospitalized	na	clinical	na	na	FALSE
1240	F	61	South Korea	na	2015-06-15	na	2015-06-16	na	2015-06-23	na	na	recovered	na	na	na	FALSE
1241	M	52	South Korea	na	2015-06-13	na	2015-06-16	na	2015-06-25	na	na	recovered	na	na	na	FALSE
1242	M	65	UAE	na	2015-05-31	2015-06-06	2015-06-16	2015-06-18	na	TRUE	ICU	fatal	clinical	FALSE	#####	na
1243	M	28	KSA	na	2015-06-02	2015-06-14	2015-06-17	na	2015-06-27	TRUE	stable	recovered	clinical	na	na	TRUE
1244	F	42	South Korea	2015-05-26	2015-06-04	2015-06-04	2015-06-17	na	2015-06-24	na	hospitalized	recovered	clinical	na	na	FALSE
1245	M	49	South Korea	2015-05-26	2015-06-02	2015-06-05	2015-06-17	na	2015-07-03	na	hospitalized	recovered	clinical	na	na	FALSE
1246	M	60	South Korea	2015-05-26	2015-05-30	2015-05-31	2015-06-17	2015-07-10	na	TRUE	hospitalized	fatal	clinical	na	na	FALSE
1247	M	50	South Korea	2015-05-27	2015-06-11	2015-06-14	2015-06-17	na	2015-06-25	na	hospitalized	recovered	clinical	na	na	FALSE
1248	M	49	South Korea	2015-05-27	2015-06-11	na	2015-06-17	na	2015-06-22	na	na	recovered	na	na	na	FALSE
1249	M	31	South Korea	2015-06-05	2015-06-13	2015-06-15	2015-06-17	na	2015-06-24	na	hospitalized	recovered	clinical	na	na	TRUE
1250	F	79	South Korea	2015-05-27	2015-06-12	na	2015-06-17	na	2015-06-24	na	na	recovered	na	na	na	FALSE
1251	M	33	South Korea	2015-06-11	na	na	2015-06-17	na	na	na	na	na	na	na	na	TRUE
1252	M	52	KSA	na	2015-06-16	2015-04-29	2015-06-19	na	2015-06-24	TRUE	stable	recovered	clinical	na	na	FALSE
1253	F	61	KSA	na	2015-05-30	2015-05-30	2015-06-19	2015-06-23	na	TRUE	ICU	fatal	clinical	na	na	FALSE
1254	F	53	South Korea	na	2015-06-16	na	2015-06-18	na	2015-08-07	na	na	recovered	na	na	na	TRUE
1255	F	35	South Korea	na	2015-06-16	na	2015-06-18	na	2015-07-09	na	na	recovered	na	na	na	TRUE
1256	M	79	South Korea	2015-06-05	na	na	2015-06-18	na	na	TRUE	na	na	na	na	na	FALSE
1257	M	75	Oman	na	2015-06-10	2015-06-10	2015-06-18	na	2015-06-28	TRUE	stable	recovered	clinical	na	TRUE	na
1258	M	62	South Korea	na	na	na	2015-06-19	na	2015-07-02	na	na	recovered	na	na	na	FALSE
1259	F	46	UAE	na	na	na	2015-06-18	na	na	TRUE	asymptomatic	na	subclinical	na	na	FALSE
1260	F	60	KSA	na	2015-06-14	2015-06-15	2015-06-20	na	2015-06-23	TRUE	stable	recovered	clinical	na	na	TRUE
1261	M	53	South Korea	2015-06-05	2015-06-10	2015-06-05	2015-06-21	na	2015-07-07	TRUE	na	recovered	na	na	na	FALSE
1262	M	36	South Korea	na	2015-06-16	na	2015-06-21	na	2015-07-01	na	na	recovered	na	na	na	TRUE
1263	M	34	South Korea	na	2015-06-18	2015-06-20	2015-06-21	na	2015-07-09	na	hospitalized	recovered	clinical	na	na	TRUE
1264	M	77	South Korea	2015-06-06	2015-06-16	na	2015-06-22	na	2015-07-14	TRUE	na	recovered	na	na	na	FALSE
1265	F	60	South Korea	2015-05-27	2015-06-06	na	2015-06-22	na	2015-07-01	na	na	recovered	na	na	na	FALSE
1266	F	61	South Korea	na	2015-06-15	2015-06-18	2015-06-22	na	2015-08-06	na	hospitalized	recovered	clinical	na	na	TRUE
1267	F	70	South Korea	na	2015-06-10	2015-06-20	2015-06-23	2015-06-24	na	na	na	fatal	na	na	na	FALSE
1268	M	75	South Korea	na	2015-06-16	na	2015-06-23	na	2015-07-10	TRUE	na	recovered	na	na	na	FALSE
1269	M	74	South Korea	na	2015-06-21	na	2015-06-23	na	2015-07-13	TRUE	fever	recovered	clinical	na	na	FALSE
1270	M	51	South Korea	na	2015-06-15	2015-06-21	2015-06-24	na	na	na	na	na	na	na	na	FALSE
1271	F	50	South Korea	2015-05-27	na	2015-05-30	2015-06-24	2015-07-07	na	na	na	fatal	na	na	na	FALSE
1272	M	30	South Korea	2015-05-29	2015-06-16	2015-06-21	2015-06-24	na	2015-07-02	na	na	recovered	na	na	na	FALSE
1273	F	54	South Korea	na	2015-06-21	2015-06-23	2015-06-24	na	2015-07-09	na	na	recovered	na	na	na	TRUE
1274	M	41	KSA	na	2015-06-19	2015-06-23	2015-06-25	na	2015-06-30	TRUE	stable	recovered	clinical	na	na	FALSE
1275	M	11	UAE	na	na	na	2015-06-26	na	na	FALSE	asymptomatic	na	subclinical	na	na	FALSE
1276	M	54	South Korea	2015-06-08	2015-06-12	2015-06-12	2015-06-25	na	2015-07-06	na	na	recovered	na	na	na	FALSE
1277	M	26	South Korea	2015-06-11	2015-06-23	na	2015-06-26	na	2015-07-09	na	symptomatic	recovered	clinical	na	na	TRUE
1278	F	27	South Korea	na	na	2015-05-26	2015-06-27	na	2015-07-04	na	na	recovered	na	na	na	TRUE
1279	M	40	KSA	na	2015-06-24	2015-06-26	2015-06-28	na	2015-07-29	TRUE	ICU	recovered	clinical	na	na	FALSE
1280	F	65	KSA	na	2015-06-15	2015-06-25	2015-06-29	na	2015-07-28	TRUE	ICU	recovered	clinical	na	na	FALSE
1281	F	56	KSA	na	2015-06-23	2015-06-28	2015-07-01	2015-07-18	na	TRUE	stable	fatal	clinical	na	na	FALSE
1282	M	60	KSA	na	2015-06-28	2015-06-29	2015-07-02	na	2015-07-06	TRUE	stable	recovered	clinical	TRUE	TRUE	FALSE
1283	M	76	KSA	na	2015-06-17	2015-06-21	2015-07-02	2015-07-22	na	TRUE	ICU	fatal	clinical	na	na	FALSE
1284	F	24	South Korea	na	na	na	2015-07-02	na	na	na	na	na	na	na	na	TRUE
1285	M	35	KSA	na	2015-06-28	2015-07-01	2015-07-03	na	2015-07-12	FALSE	stable	recovered	clinical	TRUE	TRUE	FALSE
1286	F	24	South Korea	na	2015-06-30	na	2015-07-03	na	2015-07-10	na	na	recovered	na	na	na	TRUE
1287	F	25	South Korea	na	2015-06-22	na	2015-07-04	na	2015-07-15	na	na	recovered	na	na	na	TRUE
1288	F	50	South Korea	na	2015-07-02	2015-07-03	2015-07-05	na	na	TRUE	na	na	na	na	na	TRUE
1289	M	36	KSA	na	2015-06-30	2015-07-04	2015-07-06	na	2015-07-10	FALSE	stable	recovered	clinical	na	na	na
1290	M	77	KSA	na	2015-06-27	2015-07-06	2015-07-13	2015-07-17	na	TRUE	ICU	fatal	clinical	TRUE	TRUE	FALSE
1291	F	60	KSA	na	2015-07-05	2015-07-09	2015-07-13	na	2015-08-11	TRUE	ward	recovered	clinical	TRUE	TRUE	FALSE
1292	M	93	KSA	na	2015-07-12	2015-07-12	2015-07-16	2015-07-22	na	TRUE	stable	recovered	clinical	FALSE	#####	FALSE
1293	M	32	KSA	na	2015-07-15	2015-07-19	2015-07-21	2015-08-04	na	FALSE	ICU	fatal	clinical	na	na	FALSE
1294	F	60	KSA	na	2015-07-12	2015-07-19	2015-07-22	2015-07-28	na	TRUE	stable	fatal	clinical	FALSE	#####	FALSE
1295	M	56	KSA	na	2015-07-13	2015-07-15	2015-07-22	na	2015-10-19	TRUE	ICU	recovered	clinical	TRUE	TRUE	FALSE
1296	F	52	KSA	na	2015-07-17	2015-07-17	2015-07-23	2015-07-22	na	TRUE	fatal	fatal	clinical	na	na	FALSE
1297	M	54	KSA	na	2015-07-20	2015-07-20	2015-07-23	2015-07-27	na	TRUE	ICU	fatal	clinical	na	na	FALSE
1298	M	28	KSA	na	2015-07-22	2015-07-23	2015-07-24	na	2015-08-07	FALSE	stable	recovered	clinical	na	#####	FALSE
1299	M	30	KSA	na	2015-07-22	2015-07-22	2015-07-25	na	2015-08-06	FALSE	stable	recovered	clinical	na	na	FALSE
1300	F	44	KSA	na	2015-07-16	2015-07-26	2015-07-28	na	2015-08-10	TRUE	stable	recovered	clinical	na	na	FALSE
1301	M	67	KSA	na	2015-06-11	2015-06-14	2015-07-29	2015-08-04	na	TRUE	ICU	fatal	clinical	na	na	FALSE
1302	M	53	KSA	na	2015-07-20	2015-07-20	2015-08-03	2015-08-12	na	TRUE	stable	fatal	clinical	na	na	FALSE
1303	M	75	KSA	na	2015-07-21	2015-07-15	2015-08-03	2015-08-04	na	TRUE	ICU	fatal	clinical	FALSE	#####	FALSE
1304	M	78	KSA	na	2015-07-10	2015-07-11	2015-08-04	2015-07-31	na	TRUE	fatal	fatal	fatal	na	na	FALSE
1305	M	86	KSA	na	2015-07-25	2015-07-27	2015-08-04	2015-08-12	na	TRUE	ICU	?fatal	clinical	na	na	FALSE
1306	F	31	KSA	na	2015-07-27	2015-07-27	2015-08-04	na	2015-09-07	TRUE	ICU	recovered	clinical	FALSE	#####	TRUE
1307	M	50	KSA	na	2015-07-29	2015-08-02	2015-08-04	na	2015-08-19	FALSE	stable	recovered	clinical	TRUE	TRUE	TRUE
1308	M	38	KSA	na	2015-07-29	2015-08-02	2014-08-05	na	2015-08-31	FALSE	ICU	recovered	clinical	na	na	FALSE
1309	F	29	KSA	na	2015-08-03	2015-08-03	2015-08-07	na	2015-08-25	FALSE	home	recovered	clinical	FALSE	#####	TRUE
1310	F	72	KSA	na	2015-08-02	2015-07-29	2015-08-07	2015-08-09	na	TRUE	ICU	fatal	clinical	na	na	FALSE
1311	M	42	KSA	na	2015-08-01	2015-07-10	2015-08-07	na	2015-10-19	TRUE	ICU	recovered	clinical	na	na	FALSE
1312	M	55	KSA	na	2015-07-23	2015-07-27	2015-08-08	na	na	TRUE	ICU	recovered	clinical	na	na	FALSE
1313	F	50	KSA	na	2015-08-06	2015-08-06	2015-08-08	na	2015-09-06	TRUE	home	recovered	clinical	na	na	FALSE
1314	M	74	KSA	na	2015-08-05	2015-08-06	2015-08-08	na	2015-08-16	TRUE	stable	recovered	clinical	FALSE	#####	FALSE
1315	F	31	KSA	na	2015-07-30	2015-07-12	2015-08-09	na	2015-08-26	TRUE	stable	recovered	clinical	na	na	FALSE
1316	F	60	KSA	na	2015-07-30	2015-08-06	2015-08-09	na	2015-08-17	TRUE	stable	recovered	clinical	na	na	FALSE
1317	F	55	KSA	na	2015-08-05	2015-08-06	2015-08-09	na	2015-08-25	FALSE	stable	recovered	clinical	na	na	TRUE
1318	M	49	KSA	na	2015-07-24	2015-07-24	2015-08-06	na	2015-08-26	TRUE	stable	recovered	clinical	na	na	FALSE
1319	F	73	KSA	na	2015-07-31	2015-08-02	2015-08-10	2015-08-11	na	TRUE	ICU	fatal	clinical	FALSE	#####	FALSE
1320	M	57	KSA	na	2015-07-29	2015-07-30	2015-08-10	na	2015-10-01	TRUE	stable	?recovered	clinical	FALSE	#####	FALSE
1321	M	57	KSA	na	2015-08-01	2015-08-04	2015-08-10	2015-08-17	na	TRUE	ICU	fatal	clinical	FALSE	#####	FALSE
1322	M	65	KSA	na	2015-08-08	2015-08-08	2015-08-10	na	2015-08-25	TRUE	stable	recovered	clinical	na	na	FALSE
1323	M	99	KSA	na	2015-08-06	2015-05-23	2015-08-11	na	2015-09-06	TRUE	ICU	recovered	clinical	na	na	FALSE
1324	M	56	KSA	na	2015-08-04	2015-07-23	2015-08-11	2015-08-25	na	TRUE	ICU	fatal	clinical	na	na	FALSE
1325	M	45	KSA	na	2015-08-04	2015-07-30	2015-08-11	na	2015-09-09	TRUE	ICU	recovered	clinical	na	na	FALSE
1326	M	63	KSA	na	2015-07-29	2015-08-03	2015-08-11	na	na	TRUE	ICU	na	clinical	FALSE	#####	FALSE
1327	M	58	KSA	na	2015-08-06	2015-08-10	2015-08-12	2015-08-16	na	TRUE	ICU	fatal	clinical	TRUE	TRUE	FALSE
1328	F	78	KSA	na	2015-08-07	2015-07-26	2015-08-12	2015-08-14	na	TRUE	stable	fatal	clinical	na	na	FALSE
1329	F	56	KSA	na	2015-08-07	2015-07-29	2015-08-12	2015-08-17	na	TRUE	ICU	fatal	clinical	na	na	FALSE
1330	M	57	KSA	na	2015-08-08	2010-??-??	2015-08-12	2015-08-30	na	TRUE	ICU	fatal	clinical	na	na	FALSE
1331	F	81	KSA	na	2015-08-06	2015-07-24	2015-08-13	na	2015-10-09	TRUE	ICU	recovered	clinical	na	na	FALSE
1332	M	57	KSA	na	2015-08-05	2015-08-09	2015-08-14	2015-08-31	na	TRUE	stable	fatal	clinical	na	na	FALSE
1333	F	47	KSA	na	2015-08-12	2015-08-12	2015-08-14	na	2015-09-03	FALSE	stable	recovered	clinical	FALSE	#####	FALSE
1334	F	28	KSA	na	2015-08-12	2015-08-13	2015-08-14	na	na	FALSE	stable	na	clinical	FALSE	#####	FALSE
1335	M	2	KSA	na	2015-08-12	2015-08-13	2015-08-14	na	2015-08-25	FALSE	stable	recovered	clinical	FALSE	#####	FALSE
1336	F	63	KSA	na	2015-08-08	2015-08-08	2015-08-15	na	2015-09-16	TRUE	stable	recovered	clinical	na	na	FALSE
1337	M	64	KSA	na	2015-08-09	2015-08-11	2015-08-16	na	2015-08-19	TRUE	stable	recovered	clinical	na	na	TRUE
1338	M	90	KSA	na	2015-08-07	2015-08-02	2015-08-16	2015-08-13	na	TRUE	fatal	fatal	fatal	na	na	FALSE
1339	M	41	KSA	na	2015-08-08	2015-08-11	2015-08-16	2015-09-09	na	TRUE	stable	fatal	clinical	FALSE	#####	FALSE
1340	F	31	KSA	na	2015-08-13	2015-08-14	2015-08-16	na	2015-08-27	FALSE	stable	recovered	clinical	FALSE	#####	FALSE
1341	M	74	KSA	na	2015-08-08	2015-08-09	2015-08-17	2015-08-24	na	TRUE	stable	fatal	clinical	FALSE	#####	FALSE
1342	M	55	KSA	na	2015-08-11	2015-08-02	2015-08-17	na	na	TRUE	ICU	recovered	clinical	FALSE	#####	FALSE
1343	M	39	KSA	na	2015-08-11	2015-08-12	2015-08-17	na	2015-10-19	FALSE	ICU	recovered	clinical	FALSE	#####	TRUE
1344	M	65	KSA	na	2015-08-08	2015-08-05	2015-08-17	2015-08-19	na	TRUE	ICU	fatal	clinical	FALSE	#####	FALSE
1345	M	63	KSA	na	2015-08-09	2015-08-10	2015-08-17	na	na	TRUE	stable	na	clinical	FALSE	#####	FALSE
1346	F	98	KSA	na	2015-08-09	2015-08-10	2015-08-17	2015-08-24	na	TRUE	stable	fatal	clinical	FALSE	#####	FALSE
1347	M	75	KSA	na	2015-07-30	2015-07-30	2015-08-17	2015-08-27	na	TRUE	ICU	fatal	clinical	FALSE	#####	FALSE
1348	F	61	KSA	na	2015-08-09	2015-08-12	2015-08-17	na	2015-09-06	TRUE	stable	recovered	clinical	FALSE	#####	FALSE
1349	M	70	KSA	na	2015-08-12	2015-04-20	2015-08-17	na	2015-09-28	TRUE	ICU	recovered	clinical	FALSE	#####	FALSE
1350	M	86	KSA	na	2015-08-09	2015-07-06	2015-08-18	2015-08-21	na	TRUE	ICU	fatal	clinical	FALSE	#####	FALSE
1351	F	35	KSA	na	2015-08-11	2015-08-14	2015-08-18	na	2015-08-25	FALSE	ICU	recovered	clinical	na	na	TRUE
1352	F	48	KSA	na	2015-08-15	2015-08-16	2015-08-18	na	2015-08-25	FALSE	stable	recovered	clinical	FALSE	#####	FALSE
1353	F	65	KSA	na	2015-08-15	2015-08-16	2015-08-18	na	2015-09-01	TRUE	stable	recovered	clinical	FALSE	#####	FALSE
1354	M	28	KSA	na	2015-08-14	2015-08-15	2015-08-18	na	2015-08-26	TRUE	stable	recovered	clinical	FALSE	#####	FALSE
1355	M	33	KSA	na	2015-08-14	2015-08-15	2015-08-18	na	2015-08-26	FALSE	stable	recovered	clinical	FALSE	#####	FALSE
1356	F	51	KSA	na	2015-08-14	2015-08-16	2015-08-18	na	2015-09-09	TRUE	stable	recovered	clinical	FALSE	#####	FALSE
1357	M	80	KSA	na	2015-08-14	2015-08-01	2015-08-18	2015-08-19	na	TRUE	ICU	fatal	clinical	FALSE	#####	FALSE
1358	M	71	KSA	na	2015-08-13	2015-08-13	2015-08-18	2015-08-20	na	TRUE	ICU	fatal	clinical	FALSE	#####	FALSE
1359	M	71	KSA	na	2015-08-14	2015-06-26	2015-08-18	2015-08-17	na	TRUE	fatal	fatal	fatal	FALSE	#####	FALSE
1360	M	63	KSA	na	2015-08-16	2015-07-27	2015-08-19	2015-08-22	na	TRUE	ICU	fatal	clinical	FALSE	#####	FALSE
1361	M	86	KSA	na	2015-08-16	2015-08-08	2015-08-19	2015-08-18	na	TRUE	fatal	fatal	fatal	FALSE	#####	FALSE
1362	F	77	KSA	na	2015-08-16	2015-08-06	2015-08-19	2015-08-24	na	TRUE	ICU	fatal	clinical	FALSE	#####	FALSE
1363	M	63	KSA	na	2015-08-15	2015-08-02	2015-08-20	na	na	TRUE	stable	na	clinical	FALSE	#####	FALSE
1364	F	60	KSA	na	2015-08-15	2015-07-24	2015-08-20	2015-08-30	na	TRUE	stable	fatal	clinical	FALSE	#####	FALSE
1365	F	64	KSA	na	2015-08-13	2015-07-24	2015-08-20	2015-08-24	na	TRUE	stable	fatal	clinical	FALSE	#####	FALSE
1366	F	60	KSA	na	2015-08-18	2015-08-18	2015-08-20	2015-08-25	na	TRUE	ICU	fatal	clinical	FALSE	#####	FALSE
1367	M	35	KSA	na	2015-08-17	2015-08-17	2015-08-20	2015-08-20	na	TRUE	fatal	fatal	fatal	FALSE	#####	FALSE
1368	M	34	KSA	na	2015-08-16	2015-08-16	2015-08-20	na	2015-08-30	FALSE	stable	recovered	clinical	FALSE	#####	FALSE
1369	F	59	KSA	na	2015-08-11	2015-08-12	2015-08-20	na	2015-09-14	TRUE	ICU	?recovered	clinical	FALSE	#####	TRUE
1370	M	87	KSA	na	2015-07-30	2015-08-02	2015-08-20	2015-09-19	na	TRUE	stable	fatal	clinical	na	na	FALSE
1371	F	76	KSA	na	2015-08-19	2015-08-19	2015-08-20	2015-08-24	na	TRUE	stable	fatal	clinical	na	na	FALSE
1372	M	40	KSA	na	2015-08-17	2015-08-18	2015-08-20	na	2015-09-27	TRUE	stable	recovered	clinical	na	na	FALSE
1373	M	109	KSA	na	2015-08-13	2015-08-03	2015-08-21	na	na	TRUE	stable	na	clinical	FALSE	#####	FALSE
1374	M	87	KSA	na	2015-08-17	2015-08-13	2015-08-21	2015-08-25	na	TRUE	stable	fatal	clinical	FALSE	#####	FALSE
1375	M	72	KSA	na	2015-08-05	2015-08-09	2015-08-21	2015-08-25	na	TRUE	stable	fatal	clinical	FALSE	#####	FALSE
1376	M	71	KSA	na	2015-08-17	2015-08-16	2015-08-21	na	2015-09-13	TRUE	stable	recovered	clinical	na	na	FALSE
1377	F	58	KSA	na	2015-08-13	2015-08-20	2015-08-21	2015-09-14	na	TRUE	stable	fatal	clinical	na	na	FALSE
1378	F	40	KSA	na	2015-08-18	2015-08-18	2015-08-21	na	2015-10-04	FALSE	stable	?recovered	clinical	na	na	TRUE
1379	M	63	KSA	na	2015-08-19	2015-08-19	2015-08-22	na	na	TRUE	stable	na	clinical	na	na	FALSE
1380	F	57	KSA	na	2015-08-17	2015-08-17	2015-08-22	na	2015-08-30	TRUE	stable	recovered	clinical	na	na	FALSE
1381	M	41	KSA	na	2015-08-19	2015-08-20	2015-08-22	na	2015-08-28	FALSE	stable	recovered	clinical	FALSE	#####	FALSE
1382	M	61	KSA	na	2015-08-17	2015-08-20	2015-08-22	na	2015-09-16	TRUE	stable	recovered	clinical	FALSE	#####	FALSE
1383	M	49	KSA	na	2015-08-16	2015-08-16	2015-08-22	na	2015-09-06	TRUE	stable	recovered	clinical	FALSE	#####	FALSE
1384	M	28	KSA	na	2015-08-18	2015-08-19	2015-08-22	na	2015-09-06	FALSE	stable	recovered	clinical	FALSE	#####	TRUE
1385	M	26	KSA	na	2015-08-19	2015-08-20	2015-08-22	na	2015-09-06	TRUE	stable	recovered	clinical	FALSE	#####	FALSE
1386	M	78	KSA	na	2015-08-18	2015-08-18	2015-08-23	2015-09-29	na	TRUE	ICU	fatal	clinical	FALSE	#####	FALSE
1387	F	40	KSA	na	2015-08-18	2015-08-18	2015-08-23	na	2015-08-27	FALSE	ICU	recovered	clinical	FALSE	#####	FALSE
1388	M	69	KSA	na	2015-08-16	2015-08-21	2015-08-23	2015-08-30	na	TRUE	ICU	fatal	clinical	FALSE	#####	FALSE
1389	F	58	KSA	na	2015-08-20	2015-08-20	2015-08-23	na	2015-09-13	TRUE	stable	recovered	clinical	FALSE	#####	TRUE
1390	F	26	KSA	na	2015-08-20	2015-08-20	2015-08-23	na	2015-09-08	TRUE	stable	recovered	clinical	FALSE	#####	TRUE
1391	M	42	KSA	na	2015-08-20	2015-08-20	2015-08-23	2015-09-17	na	FALSE	stable	fatal	clinical	na	na	FALSE
1392	M	82	KSA	na	2015-08-05	2015-08-20	2015-08-24	na	2015-08-30	TRUE	stable	recovered	clinical	na	na	FALSE
1393	M	42	KSA	na	2015-08-21	2015-08-21	2015-08-24	na	na	TRUE	stable	na	clinical	FALSE	#####	FALSE
1394	F	72	KSA	na	2015-08-17	2015-08-22	2015-08-24	2015-09-17	na	TRUE	ICU	fatal	clinical	na	na	FALSE
1395	F	67	KSA	na	2015-08-18	2015-08-21	2015-08-24	na	2015-09-18	TRUE	stable	recovered	clinical	na	na	FALSE
1396	M	64	KSA	na	2015-08-19	2015-08-22	2015-08-24	2015-09-03	na	TRUE	ICU	fatal	clinical	na	na	FALSE
1397	M	75	KSA	na	2015-08-13	2015-08-02	2015-08-24	2015-08-25	na	TRUE	stable	fatal	clinical	FALSE	#####	FALSE
1398	F	51	KSA	2015-08-14	2015-08-17	2015-08-18	2015-08-24	na	2015-09-14	TRUE	stable	recovered	clinical	FALSE	#####	FALSE
1399	F	69	KSA	na	2015-08-19	2015-08-17	2015-08-25	2015-08-24	na	TRUE	fatal	fatal	fatal	FALSE	#####	FALSE
1400	M	78	KSA	na	2015-08-18	na	2015-08-25	2015-08-30	na	TRUE	stable	fatal	clinical	FALSE	#####	FALSE
1401	M	58	KSA	na	2015-08-19	2015-08-07	2015-08-25	2015-08-27	na	TRUE	stable	fatal	clinical	FALSE	#####	FALSE
1402	F	30	KSA	na	2015-08-20	2015-08-20	2015-08-25	na	2015-09-13	FALSE	stable	recovered	clinical	FALSE	#####	TRUE
1403	M	69	KSA	na	2015-08-19	2015-08-21	2015-08-25	2015-09-03	na	TRUE	ICU	?fatal	clinical	FALSE	#####	FALSE
1404	M	51	KSA	na	2015-08-23	2015-08-23	2015-08-25	na	2015-09-15	FALSE	ICU	recovered	clinical	FALSE	#####	TRUE
1405	M	81	KSA	na	2015-08-09	2015-08-11	2015-08-25	2015-08-31	na	TRUE	stable	fatal	clinical	FALSE	#####	FALSE
1406	F	68	KSA	na	2015-08-13	2015-08-15	2015-08-25	2015-10-10	na	TRUE	stable	fatal	clinical	FALSE	#####	FALSE
1407	M	60	KSA	na	2015-08-16	2015-08-18	2015-08-26	2015-09-14	na	TRUE	ICU	fatal	clinical	FALSE	#####	FALSE
1408	M	65	KSA	na	2015-08-16	2015-08-19	2015-08-26	na	2015-09-06	TRUE	ICU	recovered	clinical	TRUE	TRUE	FALSE
1409	M	32	KSA	na	2015-08-23	2015-08-23	2015-08-26	na	2015-09-21	FALSE	stable	recovered	clinical	FALSE	#####	TRUE
1410	M	78	KSA	na	2015-08-19	2015-08-08	2015-08-27	2015-09-05	na	TRUE	ICU	fatal	clinical	FALSE	#####	FALSE
1411	F	30	KSA	na	2015-08-20	2015-08-02	2015-08-27	2015-09-01	na	TRUE	ICU	fatal	clinical	FALSE	#####	FALSE
1412	F	87	KSA	na	2015-08-19	2015-08-04	2015-08-27	2015-08-27	na	TRUE	fatal	fatal	fatal	FALSE	#####	FALSE
1413	F	58	KSA	na	2015-08-20	2015-08-04	2015-08-27	na	2015-09-01	TRUE	ICU	recovered	clinical	FALSE	#####	FALSE
1414	F	25	KSA	na	2015-08-24	2015-08-24	2015-08-27	na	2015-09-12	FALSE	stable	recovered	clinical	na	na	TRUE
1415	F	77	KSA	2015-08-17	2015-08-24	2015-08-25	2015-08-27	2015-09-04	na	TRUE	ICU	fatal	clinical	na	na	FALSE
1416	M	50	KSA	na	2015-08-19	2015-08-23	2015-08-28	na	2015-09-12	TRUE	stable	recovered	clinical	TRUE	TRUE	FALSE
1417	F	68	KSA	na	2015-08-24	2015-08-27	2015-08-28	2015-08-28	na	TRUE	ICU	fatal	clinical	FALSE	#####	FALSE
1418	M	54	KSA	na	2015-08-12	2015-08-27	2015-08-29	2015-08-29	na	TRUE	fatal	fatal	fatal	na	na	FALSE
1419	M	55	KSA	na	2015-08-27	2015-08-28	2015-08-29	na	na	TRUE	stable	recovered	clinical	TRUE	TRUE	FALSE
1420	M	24	KSA	na	2015-08-23	2015-08-24	2015-08-30	na	2015-09-15	FALSE	ICU	recovered	clinical	FALSE	#####	TRUE
1421	M	67	KSA	na	2015-08-25	2015-08-27	2015-08-30	2015-09-06	na	TRUE	ICU	fatal	clinical	FALSE	#####	FALSE
1422	M	34	KSA	na	2015-08-28	2015-08-30	2015-08-30	na	2015-09-08	FALSE	stable	recovered	clinical	FALSE	#####	FALSE
1423	F	80	KSA	na	2015-08-27	2015-08-28	2015-08-31	2015-09-07	na	TRUE	stable	fatal	clinical	FALSE	#####	FALSE
1424	F	33	KSA	na	2015-08-24	2015-08-25	2015-08-31	na	2015-09-21	FALSE	stable	recovered	clinical	FALSE	#####	TRUE
1425	F	70	KSA	na	2015-08-24	2015-08-26	2015-08-31	2015-09-16	na	TRUE	ICU	fatal	clinical	FALSE	#####	FALSE
1426	M	38	KSA	na	2015-08-27	2015-08-27	2015-08-31	na	2015-09-12	TRUE	stable	recovered	clinical	FALSE	#####	FALSE
1427	M	58	KSA	na	2015-08-26	2015-05-09	2015-08-31	na	2015-10-19	TRUE	stable	recovered	clinical	FALSE	#####	FALSE
1428	M	57	KSA	na	2015-08-26	2015-08-30	2015-08-31	2015-09-06	na	TRUE	ICU	fatal	clinical	na	na	FALSE
1429	M	47	KSA	na	2015-08-24	2015-08-28	2015-09-01	na	2015-09-13	TRUE	stable	recovered	clinical	FALSE	#####	FALSE
1430	F	51	KSA	na	2015-08-27	2015-08-30	2015-09-01	na	2015-09-16	TRUE	stable	recovered	clinical	FALSE	#####	FALSE
1431	M	31	KSA	na	2015-08-26	2015-08-31	2015-09-01	na	na	FALSE	ICU	na	clinical	na	na	FALSE
1432	M	44	KSA	na	2015-08-29	2015-08-30	2015-09-01	2015-09-06	na	TRUE	stable	fatal	clinical	FALSE	#####	FALSE
1433	F	50	KSA	na	2015-08-29	2015-08-30	2015-09-02	na	2015-09-13	TRUE	stable	recovered	clinical	FALSE	FALSE	FALSE
1434	F	32	KSA	na	2015-08-30	2015-08-31	2015-09-02	na	2015-09-10	FALSE	stable	recovered	clinical	FALSE	FALSE	FALSE
1435	M	40	KSA	na	2015-09-01	2015-09-01	2015-09-02	na	2015-09-15	FALSE	stable	recovered	clinical	FALSE	#####	TRUE
1436	M	53	KSA	na	2015-08-28	2015-08-31	2015-09-02	na	2015-09-13	FALSE	stable	recovered	clinical	FALSE	#####	TRUE
1437	M	27	KSA	na	2015-08-31	2015-08-31	2015-09-02	na	2015-09-09	FALSE	stable	recovered	clinical	na	na	TRUE
1438	F	30	KSA	na	2015-08-28	2015-08-16	2015-09-02	na	2015-09-27	TRUE	ICU	recovered	clinical	FALSE	#####	FALSE
1439	M	16	KSA	na	2015-08-28	2015-08-21	2015-09-02	2015-09-07	na	TRUE	ICU	fatal	clinical	FALSE	#####	FALSE
1440	F	44	KSA	na	2015-08-28	2015-08-30	2015-09-03	na	2015-09-27	FALSE	stable	recovered	clinical	FALSE	#####	TRUE
1441	F	29	KSA	na	2015-08-31	2015-08-31	2015-09-03	na	2015-09-15	TRUE	stable	?recovered	clinical	FALSE	#####	TRUE
1442	F	36	KSA	na	2015-08-24	2015-08-29	2015-09-03	na	2015-09-14	TRUE	ICU	recovered	clinical	na	na	FALSE
1443	M	46	KSA	na	2015-08-31	2015-09-01	2015-09-03	na	2015-09-14	FALSE	stable	recovered	clinical	na	na	FALSE
1444	M	73	KSA	na	2015-09-02	2015-09-02	2015-09-04	na	2015-09-10	TRUE	ICU	recovered	clinical	TRUE	TRUE	FALSE
1445	M	65	KSA	na	2015-08-31	2015-09-01	2015-09-04	na	2015-09-13	TRUE	stable	recovered	clinical	FALSE	#####	FALSE
1446	F	60	KSA	na	2015-08-31	2015-09-01	2015-09-04	na	2015-09-13	TRUE	stable	recovered	clinical	FALSE	#####	FALSE
1447	M	76	KSA	na	2015-08-31	2015-08-09	2015-09-04	2015-09-07	na	TRUE	ICU	fatal	clinical	FALSE	#####	FALSE
1448	F	24	KSA	na	2015-09-01	2015-09-01	2015-09-04	na	2015-09-15	FALSE	stable	recovered	clinical	FALSE	#####	TRUE
1449	M	45	KSA	na	2015-09-01	2015-09-02	2015-09-04	na	2015-09-09	FALSE	stable	recovered	clinical	na	na	FALSE
1450	M	30	KSA	na	2015-09-03	2015-09-03	2015-09-05	na	2015-09-13	FALSE	stable	recovered	clinical	FALSE	#####	TRUE
1451	M	45	KSA	na	2015-08-29	2015-09-03	2015-09-05	2015-09-19	na	TRUE	ICU	fatal	clinical	TRUE	TRUE	FALSE
1452	M	61	KSA	na	2015-09-01	2015-09-04	2015-09-05	na	2015-10-02	TRUE	stable	recovered	clinical	na	na	FALSE
1453	M	51	KSA	na	2015-08-30	2015-09-02	2015-09-05	na	2015-09-09	TRUE	stable	recovered	clinical	FALSE	#####	FALSE
1454	M	48	KSA	na	2015-08-29	2015-09-04	2015-09-06	na	2015-09-22	TRUE	ICU	recovered	clinical	na	na	FALSE
1455	F	30	KSA	na	2015-09-03	2015-09-03	2015-09-06	na	2015-09-09	FALSE	stable	recovered	clinical	na	na	TRUE
1456	M	77	KSA	na	2015-08-27	2015-09-03	2015-09-06	na	2015-09-13	TRUE	stable	recovered	clinical	na	na	FALSE
1457	M	27	KSA	na	2015-08-29	2015-08-29	2015-09-06	na	2015-09-20	FALSE	stable	recovered	clinical	FALSE	#####	TRUE
1458	M	41	KSA	na	2015-08-29	2015-09-04	2015-09-06	na	2015-09-17	TRUE	stable	recovered	clinical	na	na	FALSE
1459	M	30	KSA	na	2015-09-03	2015-09-03	2015-09-06	na	2015-09-13	FALSE	stable	recovered	clinical	FALSE	#####	TRUE
1460	F	38	KSA	na	2015-09-02	2015-09-02	2015-09-06	na	2015-09-15	FALSE	stable	recovered	clinical	FALSE	#####	TRUE
1461	M	85	KSA	na	2015-09-02	2015-08-07	2015-09-07	2015-09-28	na	TRUE	stable	fatal	clinical	FALSE	#####	FALSE
1462	F	26	KSA	na	2015-08-29	2015-09-05	2015-09-07	na	2015-09-13	FALSE	stable	recovered	clinical	na	na	FALSE
1463	M	80	KSA	na	2015-08-27	2015-09-04	2015-09-07	2015-09-17	na	TRUE	ICU	fatal	clinical	na	na	FALSE
1464	F	76	KSA	na	2015-09-05	2015-03-16	2015-09-07	na	2015-09-28	TRUE	stable	recovered	clinical	FALSE	#####	FALSE
1465	M	49	KSA	na	na	na	2015-09-07	na	2015-09-07	TRUE	na	recovered	na	na	na	FALSE
1466	F	62	KSA	na	2015-09-03	2015-09-05	2015-09-08	na	2015-09-24	TRUE	stable	recovered	clinical	na	na	FALSE
1467	M	55	KSA	na	2015-09-01	2015-09-05	2015-09-08	na	2015-09-21	TRUE	stable	?recovered	clinical	na	na	FALSE
1468	F	58	KSA	na	2015-08-28	2015-09-05	2015-09-08	2015-10-11	na	TRUE	ICU	fatal	clinical	TRUE	TRUE	FALSE
1469	M	23	KSA	na	2015-09-04	2015-09-06	2015-09-09	2015-09-27	na	TRUE	ICU	fatal	clinical	na	na	TRUE
1470	M	61	KSA	na	2015-08-31	2015-09-06	2015-09-09	na	na	TRUE	stable	na	clinical	TRUE	TRUE	FALSE
1471	M	60	KSA	na	2015-07-31	2015-08-10	2015-09-01	2015-08-27	na	TRUE	fatal	fatal	clinical	na	na	na
1472	M	38	Jordan	na	2015-08-12	2015-08-17	2015-09-01	na	na	FALSE	ICU	na	clinical	FALSE	#####	FALSE
1473	M	76	Jordan	na	2015-08-25	2015-08-25	2015-09-01	2015-09-05	na	TRUE	ICU	fatal	clinical	na	na	FALSE
1474	F	47	Jordan	na	na	na	2015-09-01	na	na	FALSE	asymptomatic	na	subclinical	FALSE	#####	FALSE
1475	F	73	Jordan	na	2015-08-28	2015-08-29	2015-09-06	na	na	TRUE	stable	na	clinical	FALSE	#####	FALSE
1476	M	56	Jordan	na	2015-08-28	2015-08-18	2015-09-06	2015-09-01	na	TRUE	fatal	fatal	clinical	FALSE	#####	FALSE
1477	M	33	KSA	na	2015-09-05	2015-09-05	2015-09-10	na	2015-09-19	FALSE	ICU	recovered	clinical	FALSE	#####	TRUE
1478	M	33	KSA	na	2015-09-04	2015-07-29	2015-09-10	2015-09-17	na	TRUE	stable	fatal	clinical	FALSE	#####	FALSE
1479	M	45	KSA	na	2015-08-31	2015-09-08	2015-09-10	na	2015-09-28	TRUE	ICU	recovered	clinical	na	na	FALSE
1480	M	82	KSA	na	2015-09-04	2015-08-22	2015-09-11	2015-09-19	na	TRUE	ICU	fatal	clinical	FALSE	#####	FALSE
1481	F	35	KSA	na	2015-06-05	2015-06-06	2015-09-11	na	2015-10-04	FALSE	ICU	recovered	clinical	FALSE	#####	TRUE
1482	M	34	KSA	na	2015-06-05	2015-06-06	2015-09-11	na	2015-10-19	FALSE	ICU	recovered	clinical	FALSE	#####	TRUE
1483	F	71	KSA	na	2015-09-06	2015-09-09	2015-09-12	2015-10-10	na	TRUE	stable	fatal	clinical	na	na	FALSE
1484	F	24	KSA	na	2015-09-04	2015-09-10	2015-09-12	na	2015-10-10	FALSE	ICU	recovered	clinical	FALSE	#####	TRUE
1485	F	34	KSA	na	2015-09-08	2015-09-09	2015-09-13	na	2015-09-27	FALSE	stable	recovered	clinical	FALSE	#####	TRUE
1486	M	30	KSA	na	2015-09-04	2015-09-06	2015-09-14	na	2015-10-19	FALSE	ICU	recovered	clinical	na	na	FALSE
1487	F	28	KSA	na	2015-09-11	2015-09-11	2015-09-15	na	2015-09-30	FALSE	stable	recovered	clinical	na	na	TRUE
1488	F	29	KSA	na	2015-09-11	2015-09-12	2015-09-15	na	2015-09-18	FALSE	stable	recovered	clinical	na	na	TRUE
1489	M	55	KSA	na	2015-09-13	2015-09-14	2015-09-15	2015-11-27	na	TRUE	stable	fatal	clinical	FALSE	#####	FALSE
1490	M	78	Jordan	na	2015-08-26	2015-09-01	2015-09-07	2015-09-04	na	TRUE	fatal	fatal	fatal	FALSE	#####	na
1491	M	53	Jordan	na	2015-08-27	2015-09-05	2015-09-08	2015-09-07	na	TRUE	fatal	fatal	fatal	FALSE	#####	na
1492	F	7	Jordan	na	na	na	2015-09-10	na	na	FALSE	asymptomatic	na	subclinical	FALSE	#####	na
1493	F	0	Jordan	na	2015-09-09	2015-09-10	2015-09-10	na	na	FALSE	stable	na	clinical	FALSE	#####	na
1494	F	65	Jordan	na	2015-09-03	2015-09-09	2015-09-10	na	na	FALSE	stable	na	clinical	FALSE	#####	na
1495	F	21	KSA	na	2015-09-11	2015-09-14	2015-09-16	na	2015-09-19	FALSE	stable	recovered	clinical	na	na	FALSE
1496	M	38	KSA	na	2015-09-12	2015-09-14	2015-09-16	na	2015-09-21	FALSE	stable	recovered	clinical	na	na	FALSE
1497	M	14	KSA	na	na	na	2015-09-17	na	2015-10-01	FALSE	asymptomatic	recovered	subclinical	FALSE	#####	FALSE
1498	M	63	KSA	2015-09-13	2015-09-16	2015-09-16	2015-09-17	2015-09-18	na	TRUE	ICU	fatal	clinical	na	na	FALSE
1499	F	72	KSA	na	2015-08-30	2015-08-09	2015-09-18	na	2015-10-14	TRUE	ICU	recovered	clinical	FALSE	#####	FALSE
1501	M	30	KSA	na	2015-09-11	2015-09-16	2015-09-19	na	2015-09-30	FALSE	stable	recovered	clinical	na	na	FALSE
1502	M	48	KSA	na	2015-09-18	2015-09-19	2015-09-20	na	2015-09-30	TRUE	stable	recovered	clinical	FALSE	#####	FALSE
1503	M	90	KSA	na	2015-09-13	2015-09-17	2015-09-21	2015-09-25	na	TRUE	ICU	fatal	clinical	na	na	FALSE
1504	M	38	KSA	na	na	na	2015-09-20	na	2015-09-20	FALSE	na	recovered	na	na	na	FALSE
1505	M	46	KSA	na	2015-09-16	2015-09-18	2015-09-24	na	2015-10-02	TRUE	stable	recovered	clinical	TRUE	TRUE	FALSE
1506	F	59	KSA	na	2015-09-20	2015-09-21	2015-09-24	na	2015-10-07	TRUE	stable	recovered	clinical	FALSE	FALSE	FALSE
1507	F	27	KSA	na	na	na	2015-09-24	na	2015-10-01	FALSE	asymptomatic	recovered	subclinical	FALSE	FALSE	TRUE
1508	M	78	Kuwait	na	2015-09-08	2015-09-13	2015-09-19	2015-09-19	na	TRUE	fatal	fatal	fatal	TRUE	TRUE	FALSE
1509	M	44	KSA	na	2015-09-23	2015-09-24	2015-09-26	na	2015-10-01	TRUE	stable	recovered	clinical	FALSE	#####	TRUE
1510	M	30	KSA	na	na	na	2015-09-13	na	2015-09-13	TRUE	na	recovered	na	na	na	FALSE
1512	M	29	Jordan	na	2015-09-15	2015-09-20	2015-09-20	na	na	TRUE	stable	na	clinical	FALSE	#####	TRUE
1513	M	60	Jordan	na	2015-09-10	2015-09-15	2015-09-20	na	na	TRUE	stable	na	clinical	FALSE	#####	FALSE
1514	F	29	KSA	na	na	na	2015-09-21	na	2015-09-21	FALSE	na	recovered	na	na	na	TRUE
1515	M	38	KSA	na	2015-09-21	2015-09-28	2015-10-01	na	2015-11-03	FALSE	stable	recovered	clinical	na	na	FALSE
1516	F	69	Jordan	na	2015-09-17	2015-09-17	2015-10-01	na	na	TRUE	fatal	fatal	clinical	FALSE	#####	FALSE
1517	F	39	Jordan	na	na	na	2015-10-01	na	na	FALSE	asymptomatic	na	subclinical	FALSE	#####	TRUE
1518	F	26	KSA	na	2015-10-01	2015-10-08	2015-10-10	na	2015-10-23	FALSE	stable	recovered	clinical	na	na	FALSE
1519	F	27	KSA	na	2015-10-01	2015-10-10	2015-10-11	na	2015-11-10	FALSE	stable	recovered	clinical	FALSE	#####	FALSE
1520	F	58	KSA	na	na	na	2015-10-06	na	2015-10-06	TRUE	na	recovered	na	na	na	FALSE
1521	F	26	KSA	na	2015-10-07	2015-10-11	2015-10-12	na	2015-10-27	FALSE	stable	recovered	clinical	FALSE	#####	FALSE
1522	F	26	KSA	na	2015-10-10	2015-10-11	2015-10-13	na	2015-10-22	FALSE	stable	recovered	clinical	FALSE	#####	FALSE
1523	F	29	KSA	na	2015-10-13	2015-10-14	2015-10-17	na	2015-10-28	FALSE	stable	recovered	clinical	FALSE	#####	FALSE
1524	M	65	KSA	na	2015-10-11	2015-10-16	2015-10-17	na	2015-10-28	TRUE	stable	recovered	clinical	na	na	FALSE
1525	M	76	KSA	na	2015-10-03	2015-10-14	2015-10-18	2015-10-29	na	TRUE	stable	fatal	clinical	na	na	FALSE
1526	F	61	KSA	na	2015-10-14	2015-10-16	2015-10-19	na	2015-10-29	TRUE	ICU	recovered	clinical	na	na	FALSE
1527	F	29	KSA	na	2015-10-15	2015-10-16	2015-10-19	na	2015-10-28	FALSE	stable	recovered	clinical	FALSE	#####	FALSE
1528	M	37	KSA	na	2015-10-08	2015-10-11	2015-10-20	2015-11-01	na	TRUE	ICU	fatal	clinical	TRUE	TRUE	FALSE
1529	F	52	KSA	na	na	na	2015-10-21	na	2015-11-03	TRUE	asymptomatic	recovered	subclinical	FALSE	#####	FALSE
1530	M	75	KSA	na	2015-10-20	2015-10-08	2015-10-22	2015-10-26	na	TRUE	stable	fatal	clinical	FALSE	#####	FALSE
1531	F	28	KSA	na	2015-10-15	2015-10-16	2015-10-22	na	2015-11-03	FALSE	stable	recovered	clinical	FALSE	#####	FALSE
1532	F	47	KSA	na	2015-10-15	2015-10-19	2015-10-22	na	2015-11-03	FALSE	stable	recovered	clinical	FALSE	#####	TRUE
1533	F	60	KSA	na	2015-10-13	2015-10-22	2015-10-24	na	2015-11-05	TRUE	ICU	recovered	clinical	na	na	FALSE
1534	M	45	KSA	na	2015-10-13	2015-10-22	2015-10-24	2015-10-23	na	TRUE	fatal	fatal	clinical	na	na	FALSE
1535	F	36	KSA	na	2015-10-15	2015-10-16	2015-10-26	na	2015-11-17	FALSE	stable	recovered	clinical	FALSE	#####	TRUE
1536	M	61	KSA	na	2015-10-20	2007-xx-xx	2015-10-26	2015-10-30	na	TRUE	stable	fatal	clinical	FALSE	#####	FALSE
1537	M	57	KSA	na	2015-10-24	2015-10-25	2015-10-27	2015-11-21	na	TRUE	stable	fatal	clinical	FALSE	#####	FALSE
1538	M	81	KSA	na	2015-10-22	2015-10-18	2015-10-27	2015-11-04	na	TRUE	ICU	fatal	clinical	FALSE	#####	FALSE
1539	F	24	KSA	na	2015-10-23	2015-10-24	2015-10-27	na	2015-11-02	FALSE	stable	recovered	clinical	FALSE	#####	TRUE
1540	F	56	KSA	na	na	na	2015-10-27	na	na	TRUE	asymptomatic	na	subclinical	FALSE	#####	FALSE
1541	F	28	KSA	na	2015-10-18	2015-10-23	2015-10-29	na	2015-11-06	FALSE	ICU	recovered	clinical	FALSE	#####	TRUE
1542	F	50	KSA	na	2015-10-30	2015-10-31	2015-11-02	2015-11-04	na	TRUE	ICU	fatal	clinical	FALSE	#####	FALSE
1543	M	70	KSA	na	2015-10-28	2015-10-30	2015-11-03	2015-11-11	na	TRUE	stable	fatal	clinical	TRUE	TRUE	FALSE
1544	F	65	KSA	na	na	na	2015-11-05	na	2015-11-05	TRUE	na	recovered	na	na	na	FALSE
1545	M	47	KSA	na	2015-11-04	2015-11-12	2015-11-12	na	2015-11-23	TRUE	ICU	recovered	clinical	na	na	FALSE
1546	M	53	Jordan	na	2015-09-26	2015-10-03	2015-10-07	na	na	?FALSE	ICU	na	clinical	FALSE	#####	FALSE
1547	M	70	KSA	na	na	na	2015-10-09	na	2015-10-09	TRUE	na	recovered	na	na	na	FALSE
1548	F	35	KSA	na	2015-11-22	2015-11-27	2015-11-29	2015-12-05	na	TRUE	ICU	fatal	clinical	na	na	FALSE
1549	F	21	KSA	na	2015-11-25	2015-11-30	2015-12-01	na	2016-01-18	FALSE	ICU	recovered	clinical	na	na	FALSE
1550	F	41	KSA	na	2015-12-13	2015-12-14	2015-12-16	na	2015-12-28	FALSE	stable	recovered	clinical	FALSE	#####	TRUE
1551	M	48	KSA	na	2015-12-10	2015-12-15	2015-12-17	2015-12-18	na	TRUE	ICU	fatal	clinical	TRUE	TRUE	FALSE
1552	M	54	KSA	na	2015-12-14	2015-12-24	2015-12-27	na	2016-01-21	TRUE	stable	recovered	clinical	TRUE	TRUE	FALSE
1553	M	59	KSA	na	2015-12-18	2015-12-27	2015-12-30	na	2016-01-19	TRUE	ICU	recovered	clinical	TRUE	TRUE	FALSE
1554	M	85	KSA	na	2016-01-03	2016-01-09	2016-01-12	na	2016-01-26	TRUE	stable	recovered	clinical	TRUE	TRUE	FALSE
1555	M	50	KSA	na	2016-01-03	2016-01-10	2016-01-13	na	2016-02-07	TRUE	ICU	recovered	clinical	TRUE	TRUE	FALSE
1556	M	44	Oman	na	2015-12-25	2016-01-01	2016-01-03	na	na	FALSE	stable	na	clinical	TRUE	TRUE	FALSE
1557	M	73	UAE	na	2016-12-27	2016-01-01	2016-01-14	2016-01-25	na	FALSE	hospitalized	fatal	clinical	TRUE	TRUE	FALSE
1558	F	85	UAE	na	na	na	2016-01-14	na	na	TRUE	asymptomatic	na	subclinical	FALSE	#####	FALSE
1559	M	85	KSA	na	2016-01-11	2016-01-19	2016-01-22	na	2016-02-19	TRUE	stable	na	clinical	TRUE	TRUE	FALSE
1560	M	58	KSA	na	2016-01-12	2016-01-19	2016-01-22	na	2016-02-10	TRUE	stable	recovered	clinical	TRUE	TRUE	FALSE
1561	M	21	KSA	na	na	na	2016-01-24	na	2016-02-08	FALSE	asymptomatic	recovered	subclinical	TRUE	TRUE	FALSE
1562	M	45	KSA	na	na	na	2016-01-24	na	2016-02-08	FALSE	asymptomatic	recovered	subclinical	TRUE	TRUE	FALSE
1563	M	47	KSA	na	2016-01-24	2016-06-26	2016-01-27	na	2016-02-06	TRUE	stable	recovered	clinical	TRUE	TRUE	FALSE
1564	M	71	Oman	na	2016-01-14	2016-01-18	2016-01-24	na	na	na	na	na	clinical	TRUE	TRUE	FALSE
1565	M	43	KSA	na	2016-01-21	2016-01-31	2016-02-01	na	2016-02-05	FALSE	stable	recovered	clinical	FALSE	#####	FALSE
1566	M	78	KSA	na	2016-01-31	2016-02-02	2016-02-03	na	2016-02-13	TRUE	stable	recovered	clinical	TRUE	TRUE	FALSE
1567	M	34	KSA	na	2016-02-01	2016-02-10	2016-02-12	2016-02-11	na	FALSE	fatal	fatal	clinical	na	na	FALSE
1568	M	41	KSA	na	2016-02-03	2016-02-10	2016-02-12	na	2016-02-20	FALSE	stable	recovered	clinical	TRUE	TRUE	FALSE
1569	M	66	KSA	na	2016-02-18	2016-02-20	2016-02-21	2016-03-07	na	TRUE	fatal	fatal	clinical	na	na	na
1570	M	80	KSA	na	2016-02-06	2016-02-13	2016-02-16	2016-02-16	na	TRUE	fatal	fatal	clinical	na	na	na
1571	M	75	KSA	na	2016-02-08	2016-02-10	2016-02-16	2016-02-12	na	TRUE	fatal	fatal	clinical	TRUE	TRUE	na
1576	M	56	KSA	na	2016-02-20	2016-02-23	2016-02-25	na	2016-03-07	TRUE	ICU	recovered	clinical	FALSE	#####	FALSE
1577	M	60	KSA	na	2016-02-20	2016-02-22	2016-02-25	2016-03-06	na	TRUE	stable	fatal	clinical	TRUE	#####	FALSE
1578	M	53	KSA	na	2016-02-11	2016-02-20	2016-02-23	na	2016-03-04	TRUE	ICU	recovered	clinical	na	na	FALSE
1579	M	74	KSA	na	2016-02-15	2016-02-21	2016-02-22	na	2016-03-07	TRUE	stable	recovered	clinical	TRUE	TRUE	FALSE
1580	F	28	KSA	na	na	na	2016-02-19	na	2016-03-05	FALSE	asymptomatic	recovered	subclinical	na	na	TRUE
1581	M	24	KSA	na	2016-02-14	2016-02-16	2016-02-17	2016-03-01	na	FALSE	ICU	fatal	clinical	na	na	FALSE
1582	M	53	KSA	na	2016-02-13	2016-02-16	2016-02-17	na	2016-03-30	TRUE	stable	recovered	clinical	na	na	FALSE
1583	M	24	KSA	na	2016-02-19	2016-02-19	2016-03-08	2016-03-11	na	FALSE	stable	fatal	clinical	na	na	FALSE
1584	M	56	KSA	na	2016-02-06	2016-03-07	2016-03-08	na	na	TRUE	fatal	fatal	clinical	na	na	FALSE
1585	F	68	KSA	na	2016-03-02	2016-03-05	2016-03-07	na	2016-03-14	TRUE	stable	recovered	clinical	na	na	FALSE
1586	M	41	KSA	na	2016-02-25	2016-03-04	2016-03-07	na	2016-03-25	FALSE	stable	recovered	clinical	na	na	FALSE
1587	M	81	KSA	na	2016-03-01	2016-03-04	2016-03-07	na	2016-03-16	TRUE	ICU	recovered	clinical	na	na	FALSE
1588	M	42	KSA	na	2016-02-26	2016-03-04	2016-03-07	na	2016-03-14	FALSE	stable	recovered	clinical	TRUE	TRUE	FALSE
1589	M	36	KSA	na	2016-02-28	2016-03-04	2016-03-07	na	2016-03-16	FALSE	stable	recovered	clinical	na	na	TRUE
1590	M	68	KSA	na	2016-03-03	2016-03-05	2016-03-07	2016-03-13	na	TRUE	stable	fatal	clinical	TRUE	TRUE	FALSE
1591	M	76	KSA	na	2016-03-03	2016-02-04	2016-03-07	na	2016-03-14	TRUE	stable	recovered	clinical	na	na	FALSE
1592	M	62	KSA	na	2016-03-03	2016-03-04	2016-03-07	na	2016-04-05	TRUE	stable	recovered	clinical	na	na	TRUE
1593	M	49	KSA	na	2016-03-01	2016-03-05	2016-03-06	na	2016-03-22	FALSE	stable	recovered	clinical	TRUE	TRUE	FALSE
1594	M	70	KSA	na	2016-02-10	2016-02-17	2016-03-05	2016-03-31	na	TRUE	stable	fatal	clinical	na	na	FALSE
1595	M	82	KSA	na	2016-02-10	2016-02-22	2016-03-05	2016-03-09	na	TRUE	ICU	fatal	clinical	na	na	FALSE
1596	M	23	KSA	na	2016-03-02	2016-02-15	2016-03-05	2016-03-10	na	TRUE	ICU	fatal	clinical	na	na	FALSE
1597	M	49	KSA	na	2016-02-26	2016-03-02	2016-03-05	na	2016-03-16	TRUE	stable	recovered	clinical	na	na	TRUE
1598	F	67	KSA	na	2016-02-28	2016-03-01	2016-03-04	2016-03-06	na	TRUE	ICU	fatal	clinical	na	na	na
1599	F	52	KSA	na	2016-02-22	2016-02-25	2016-03-04	na	2016-03-15	TRUE	ICU	recovered	clinical	na	na	na
1600	M	40	KSA	na	2016-02-22	2016-02-22	2016-03-03	2016-03-04	na	TRUE	ICU	fatal	clinical	na	na	FALSE
1601	M	30	KSA	na	2016-02-26	2016-02-27	2016-02-29	na	2016-03-04	FALSE	stable	recovered	clinical	FALSE	#####	FALSE
1602	M	68	KSA	na	2016-02-15	2016-02-25	2016-02-29	na	2016-03-25	TRUE	stable	recovered	clinical	TRUE	TRUE	FALSE
1603	M	72	KSA	na	2016-02-23	2016-02-27	2016-02-29	na	2016-04-06	TRUE	stable	recovered	clinical	TRUE	TRUE	FALSE
1604	M	30	KSA	na	2016-02-19	2016-02-20	2016-02-28	na	2016-03-10	TRUE	ICU	recovered	clinical	FALSE	#####	FALSE
1605	M	50	KSA	na	2016-02-19	2016-02-25	2016-02-27	2016-02-26	na	TRUE	fatal	fatal	clinical	TRUE	TRUE	FALSE
1606	M	68	KSA	na	2016-02-15	2016-02-23	2016-02-26	na	2016-03-20	TRUE	stable	recovered	clinical	na	na	FALSE
1607	M	72	KSA	na	2016-02-17	2016-02-23	2016-02-26	na	2016-03-23	TRUE	ICU	recovered	clinical	na	na	FALSE
1608	M	75	KSA	na	2016-03-01	2016-03-07	2016-03-10	2016-03-11	na	TRUE	ICU	fatal	clinical	TRUE	TRUE	FALSE
1609	M	62	KSA	na	2016-03-05	2016-03-07	2016-03-10	na	2016-03-18	TRUE	stable	recovered	clinical	TRUE	TRUE	FALSE
1610	M	26	KSA	na	2016-03-06	2016-03-07	2016-03-10	na	2016-04-05	TRUE	stable	recovered	clinical	FALSE	#####	TRUE
1611	F	22	KSA	na	2016-03-04	2016-03-06	2016-03-10	2016-03-13	na	TRUE	ICU	fatal	clinical	FALSE	#####	FALSE
1612	M	29	KSA	na	2016-03-06	2016-02-28	2016-03-10	2016-03-09	na	TRUE	fatal	fatal	clinical	FALSE	#####	FALSE
1613	M	64	KSA	na	2016-03-01	2016-03-07	2016-03-09	2016-03-09	na	TRUE	fatal	fatal	clinical	na	na	FALSE
1614	M	50	KSA	na	2016-03-04	2016-02-02	2016-03-09	2016-03-11	na	TRUE	ICU	fatal	clinical	FALSE	#####	FALSE
1615	M	48	KSA	na	2016-03-10	2016-03-09	2016-03-12	na	2016-05-29	TRUE	ICU	recovered	clinical	na	na	FALSE
1616	F	74	KSA	na	2016-03-03	2016-03-09	2016-03-12	2016-03-17	na	TRUE	ICU	fatal	clinical	na	na	FALSE
1617	M	83	KSA	na	2016-03-08	2016-03-06	2016-03-12	na	2016-04-18	TRUE	stable	recovered	clinical	na	na	FALSE
1618	F	31	KSA	na	na	na	2016-03-12	na	2016-04-05	FALSE	asymptomatic	recovered	subclinical	na	na	TRUE
1619	F	29	KSA	na	na	na	2016-03-11	na	2016-04-05	FALSE	asymptomatic	recovered	subclinical	na	na	TRUE
1620	F	25	KSA	na	na	na	2016-03-11	na	2016-04-05	TRUE	asymptomatic	recovered	subclinical	na	na	TRUE
1621	M	47	KSA	na	2016-03-09	2016-03-10	2016-03-14	na	2016-03-23	FALSE	stable	recovered	clinical	na	na	FALSE
1622	M	45	KSA	na	2016-03-11	2016-03-13	2016-03-14	2016-03-18	na	TRUE	ICU	fatal	clinical	TRUE	TRUE	FALSE
1623	M	60	KSA	na	na	2016-03-10	2016-03-13	2016-03-15	na	TRUE	ICU	fatal	clinical	na	na	FALSE
1624	M	33	KSA	na	2016-03-02	2016-03-10	2016-03-13	2016-03-15	na	FALSE	ICU	fatal	clinical	na	na	FALSE
1625	M	54	KSA	na	2016-03-04	2016-03-09	2016-03-16	na	2016-03-30	TRUE	ICU	recovered	clinical	na	na	FALSE
1626	M	84	KSA	na	2016-03-02	2016-03-09	2016-03-16	na	na	TRUE	fatal	fatal	clinical	na	na	FALSE
1627	M	45	KSA	na	2016-02-29	2016-02-13	2016-03-15	na	2016-03-22	TRUE	stable	recovered	clinical	na	na	TRUE
1628	F	78	KSA	na	2016-03-10	2016-03-13	2016-03-15	2016-03-29	na	TRUE	stable	fatal	clinical	TRUE	TRUE	FALSE
1629	M	56	KSA	na	2016-03-26	2016-03-28	2016-03-31	2016-05-06	na	TRUE	ICU	fatal	clinical	TRUE	TRUE	FALSE
1630	M	55	KSA	na	2016-03-10	2016-03-23	2016-03-29	na	2016-04-05	TRUE	stable	recovered	clinical	na	na	FALSE
1631	M	72	KSA	na	2016-03-20	2016-03-25	2016-03-28	na	2016-04-30	TRUE	ICU	recovered	clinical	TRUE	TRUE	FALSE
1632	M	78	KSA	na	2016-03-22	2016-03-24	2016-03-27	2016-03-26	na	TRUE	fatal	fatal	clinical	na	na	FALSE
1633	M	76	KSA	na	2016-03-18	2016-03-24	2016-03-27	2016-05-04	na	TRUE	stable	fatal	clinical	na	na	FALSE
1634	F	76	KSA	na	2016-03-10	2016-03-13	2016-03-25	2016-03-25	na	TRUE	fatal	fatal	clinical	na	na	FALSE
1635	M	57	KSA	na	2016-03-15	2016-03-21	2016-03-25	na	2016-03-31	FALSE	stable	recovered	clinical	na	na	FALSE
1636	M	65	KSA	na	2016-03-19	2016-03-21	2016-03-23	2016-04-10	na	TRUE	stable	fatal	clinical	TRUE	TRUE	FALSE
1637	M	57	KSA	na	2016-03-16	2016-03-19	2016-03-23	na	2016-04-10	TRUE	ICU	recovered	clinical	na	na	FALSE
1638	F	78	KSA	na	2016-03-13	2016-03-19	2016-03-22	2016-04-10	na	TRUE	stable	fatal	clinical	na	na	FALSE
1639	F	29	KSA	na	2016-03-18	2016-03-11	2016-03-22	na	na	TRUE	fatal	fatal	clinical	na	na	FALSE
1640	M	55	KSA	na	2016-03-11	2016-03-15	2016-03-19	2016-03-25	na	TRUE	ICU	fatal	clinical	na	na	FALSE
1641	M	21	KSA	na	2016-03-14	2016-03-16	2016-03-19	na	2016-03-26	FALSE	stable	recovered	clinical	TRUE	TRUE	FALSE
1642	F	56	KSA	na	na	2016-03-17	2016-03-19	2016-03-19	na	TRUE	fatal	fatal	clinical	na	na	FALSE
1643	M	66	KSA	na	2016-03-13	2016-03-15	2016-03-18	2016-03-22	na	TRUE	stable	fatal	clinical	na	na	FALSE
1644	M	60	KSA	na	2016-03-13	2016-03-15	2016-03-18	na	2016-04-13	TRUE	stable	recovered	clinical	na	na	FALSE
1645	M	54	KSA	na	2016-04-03	2016-04-12	2016-04-15	na	2016-04-21	TRUE	stable	recovered	clinical	TRUE	TRUE	FALSE
1646	M	25	KSA	na	2016-04-10	2016-03-29	2016-04-13	2016-05-02	na	TRUE	stable	fatal	clinical	na	na	FALSE
1647	M	73	KSA	na	2016-04-09	2016-04-11	2016-04-13	na	2016-05-15	TRUE	ICU	recovered	clinical	na	na	FALSE
1648	M	71	KSA	na	2016-04-03	2016-04-10	2016-04-12	na	2016-04-22	TRUE	stable	recovered	clinical	TRUE	TRUE	FALSE
1649	M	21	KSA	na	2016-04-09	2016-04-09	2016-04-11	2016-05-11	na	FALSE	stable	fatal	clinical	TRUE	TRUE	FALSE
1650	M	59	KSA	na	2016-04-06	2016-04-07	2016-04-09	na	2016-04-27	TRUE	stable	recovered	clinical	TRUE	TRUE	FALSE
1651	M	70	KSA	na	2016-04-02	2016-04-05	2016-04-07	2016-04-06	na	TRUE	fatal	fatal	clinical	na	na	FALSE
1652	M	53	KSA	na	na	na	2016-04-06	2016-05-01	na	TRUE	ICU	fatal	clinical	na	na	FALSE
1653	M	74	KSA	na	2016-03-20	2016-03-24	2016-04-05	2016-04-05	na	TRUE	fatal	fatal	clinical	na	na	FALSE
1654	F	75	KSA	na	2016-03-29	2016-03-12	2016-04-01	2016-03-29	na	TRUE	fatal	fatal	clinical	na	na	FALSE
1655	M	61	KSA	na	2016-04-04	2016-03-29	2016-04-25	2016-04-12	na	TRUE	fatal	fatal	clinical	TRUE	TRUE	TRUE
1656	F	58	KSA	na	2016-04-16	2016-04-16	2016-04-23	na	2016-05-12	TRUE	ICU	recovered	clinical	na	na	FALSE
1657	M	31	KSA	na	2016-04-15	2016-04-16	2016-04-19	na	2016-04-28	FALSE	stable	recovered	clinical	na	na	TRUE
1658	M	24	KSA	na	na	na	2016-04-19	na	2016-04-29	FALSE	asymptomatic	recovered	subclinical	TRUE	TRUE	FALSE
1659	M	40	Qatar	na	na	2016-04-26	2016-05-16	na	na	FALSE	stable	na	clinical	TRUE	TRUE	FALSE
1660	M	39	KSA	na	na	na	2016-05-05	na	2016-05-11	FALSE	asymptomatic	recovered	subclinical	na	na	FALSE
1661	M	40	KSA	na	2016-04-14	2016-05-01	2016-05-02	na	2016-05-13	TRUE	ICU	recovered	clinical	na	na	FALSE
1662	M	55	KSA	na	2016-04-26	2016-04-29	2016-05-01	2016-05-04	na	TRUE	ICU	fatal	clinical	TRUE	TRUE	FALSE
1663	M	70	KSA	na	2016-04-26	2016-04-28	2016-04-30	na	2016-05-18	TRUE	ICU	recovered	clinical	na	na	FALSE
1664	F	49	KSA	na	2016-06-09	2016-06-10	2016-06-15	2016-06-20	na	TRUE	ICU	fatal	clinical	na	na	FALSE
1665	M	68	KSA	na	2016-06-08	2016-06-13	2016-06-15	2016-06-24	na	TRUE	stable	fatal	clinical	TRUE	TRUE	FALSE
1666	M	54	KSA	na	2016-06-07	2016-06-11	2016-06-13	na	2016-06-22	TRUE	stable	recovered	clinical	TRUE	TRUE	FALSE
1667	M	59	KSA	na	2016-06-01	2016-06-06	2016-06-09	2016-06-12	na	TRUE	stable	fatal	clinical	TRUE	TRUE	FALSE
1668	F	85	KSA	na	2016-05-27	2016-06-01	2016-06-03	na	2016-07-07	TRUE	stable	recovered	clinical	na	na	FALSE
1669	M	72	KSA	na	2016-05-08	2016-05-12	2016-05-15	2016-06-28	na	TRUE	stable	fatal	clinical	TRUE	TRUE	FALSE
1670	F	55	KSA	na	na	2016-06-10	2016-06-18	na	2016-07-12	TRUE	asymptomatic	recovered	subclinical	na	na	FALSE
1671	F	64	KSA	na	na	2016-05-19	2016-06-18	na	2016-06-29	TRUE	asymptomatic	recovered	subclinical	na	na	FALSE
1672	F	28	KSA	na	na	na	2016-06-18	na	2016-07-04	FALSE	asymptomatic	recovered	subclinical	na	na	TRUE
1673	F	38	KSA	na	na	na	2016-06-18	na	2016-07-05	FALSE	asymptomatic	recovered	subclinical	na	na	TRUE
1674	F	47	KSA	na	na	na	2016-06-18	na	2016-07-14	FALSE	asymptomatic	recovered	subclinical	na	na	TRUE
1675	M	82	KSA	na	2016-06-14	2016-06-17	2016-06-18	2016-06-23	na	TRUE	stable	fatal	clinical	na	na	FALSE
1676	M	48	KSA	na	2016-06-11	2016-06-15	2016-06-17	na	2016-07-01	TRUE	stable	recovered	clinical	TRUE	TRUE	FALSE
1677	M	77	KSA	na	na	2016-06-16	2016-06-17	na	2016-07-12	TRUE	asymptomatic	recovered	subclinical	na	na	FALSE
1678	F	61	KSA	na	na	2016-06-12	2016-06-17	na	2016-06-29	TRUE	asymptomatic	recovered	subclinical	na	na	FALSE
1679	F	51	KSA	na	na	na	2016-06-17	na	2016-07-13	TRUE	asymptomatic	recovered	subclinical	na	na	FALSE
1680	F	69	KSA	na	2016-06-16	2016-02-24	2016-06-17	na	2016-07-11	TRUE	stable	recovered	clinical	na	na	FALSE
1681	M	51	KSA	na	na	na	2016-06-17	na	2016-07-09	TRUE	stable	recovered	clinical	na	na	TRUE
1682	F	33	KSA	na	na	na	2016-06-17	na	2016-07-09	FALSE	asymptomatic	recovered	subclinical	na	na	TRUE
1683	F	59	KSA	na	na	na	2016-06-17	na	2016-07-13	TRUE	asymptomatic	recovered	subclinical	na	na	TRUE
1684	F	35	KSA	na	na	na	2016-06-17	na	2016-07-04	FALSE	asymptomatic	recovered	subclinical	na	na	TRUE
1685	F	36	KSA	na	na	na	2016-06-17	na	2016-07-07	FALSE	asymptomatic	recovered	subclinical	na	na	TRUE
1686	F	30	KSA	na	na	na	2016-06-17	na	2016-07-13	FALSE	asymptomatic	recovered	subclinical	na	na	TRUE
1687	M	58	KSA	na	na	na	2016-06-16	na	2016-06-29	TRUE	asymptomatic	recovered	subclinical	na	na	FALSE
1688	F	20	KSA	na	na	na	2016-06-16	na	2016-06-29	FALSE	asymptomatic	recovered	subclinical	na	na	FALSE
1689	F	31	KSA	na	na	na	2016-06-16	na	2016-06-29	FALSE	asymptomatic	recovered	subclinical	na	na	FALSE
1690	F	57	KSA	na	na	na	2016-06-16	na	2016-07-07	TRUE	asymptomatic	recovered	subclinical	na	na	TRUE
1691	F	55	KSA	na	na	na	2016-06-16	na	2016-07-05	TRUE	asymptomatic	recovered	subclinical	na	na	TRUE
1692	M	37	UAE	na	2016-06-09	2016-06-11	2016-06-21	na	na	FALSE	ICU	na	clinical	na	na	na
1693	F	34	KSA	na	na	na	2016-06-20	na	2016-07-13	FALSE	asymptomatic	recovered	subclinical	FALSE	#####	TRUE
1694	F	31	KSA	na	na	na	2016-06-20	na	2016-07-18	FALSE	asymptomatic	recovered	subclinical	FALSE	#####	TRUE
1695	M	58	KSA	na	2016-06-15	2016-06-17	2016-06-20	2016-07-12	na	TRUE	stable	fatal	clinical	na	na	TRUE
1696	F	32	KSA	na	na	na	2016-06-19	na	2016-07-02	FALSE	mild	recovered	clinical	FALSE	#####	TRUE
1697	M	42	KSA	na	2016-06-16	na	2016-06-19	na	2016-07-10	TRUE	stable	recovered	clinical	FALSE	#####	FALSE
1698	M	44	KSA	na	2016-06-04	2016-06-16	2016-06-19	2016-07-25	na	FALSE	stable	fatal	clinical	na	na	FALSE
1699	M	23	Qatar	na	na	2016-06-08	2016-06-29	na	na	FALSE	stable	na	clinical	TRUE	TRUE	na
1700	M	38	KSA	na	2016-06-23	2016-06-27	2016-06-30	2016-06-30	na	FALSE	fatal	fatal	clinical	na	na	FALSE
1701	M	40	KSA	na	2016-06-17	2016-06-27	2016-06-30	2016-07-02	na	TRUE	ICU	fatal	clinical	na	na	FALSE
1702	F	27	KSA	na	na	na	2016-06-29	na	2016-07-01	FALSE	asymptomatic	recovered	subclinical	FALSE	#####	TRUE
1703	F	58	KSA	na	na	na	2016-06-29	na	2016-07-12	TRUE	asymptomatic	recovered	subclinical	na	na	TRUE
1704	M	75	KSA	na	2016-06-24	2016-06-26	2016-06-28	na	2016-07-10	TRUE	stable	recovered	clinical	TRUE	TRUE	FALSE
1705	M	84	KSA	na	2016-06-22	2016-06-27	2016-06-28	2016-07-07	na	TRUE	stable	fatal	clinical	FALSE	#####	FALSE
1706	M	62	KSA	na	na	na	2016-06-26	na	2016-06-29	TRUE	asymptomatic	recovered	subclinical	na	na	FALSE
1707	M	28	KSA	na	2016-06-24	2016-06-24	2016-06-26	na	2016-07-14	FALSE	stable	recovered	clinical	FALSE	#####	TRUE
1708	F	33	KSA	na	na	na	2016-06-25	na	2016-07-09	FALSE	stable	recovered	clinical	FALSE	#####	TRUE
1709	F	25	KSA	na	na	na	2016-06-24	na	2016-07-13	FALSE	asymptomatic	recovered	subclinical	FALSE	#####	FALSE
1710	M	55	KSA	na	2016-06-14	2016-06-21	2016-06-23	na	2016-07-17	FALSE	stable	recovered	clinical	na	na	FALSE
1711	F	57	KSA	na	2016-06-18	2016-06-18	2016-06-21	na	2016-08-01	TRUE	stable	recovered	clinical	FALSE	#####	FALSE
1712	M	66	KSA	na	2016-06-16	2016-06-17	2016-06-21	2016-07-13	na	TRUE	ICU	fatal	clinical	na	na	FALSE
1713	M	86	KSA	na	2016-07-08	2016-07-11	2016-07-14	na	2016-07-25	TRUE	stable	recovered	clinical	TRUE	TRUE	FALSE
1714	M	44	KSA	na	2016-06-30	2016-06-09	2016-07-11	na	2016-07-25	TRUE	stable	recovered	clinical	na	na	FALSE
1715	F	73	KSA	na	2016-07-05	2016-07-07	2016-07-08	2016-07-19	na	TRUE	ICU	fatal	clinical	TRUE	TRUE	FALSE
1716	M	24	KSA	na	2016-07-04	2016-07-06	2016-07-08	na	2016-07-16	TRUE	stable	recovered	clinical	na	na	FALSE
1717	F	80	KSA	na	2016-06-28	2016-06-29	2016-07-07	2016-07-10	na	TRUE	ICU	fatal	clinical	na	na	FALSE
1718	M	74	KSA	na	2016-06-25	2016-07-02	2016-07-05	na	2016-07-07	TRUE	stable	recovered	clinical	TRUE	TRUE	FALSE
1719	M	67	KSA	na	2016-06-21	2016-06-28	2016-07-04	na	2016-07-12	TRUE	stable	recovered	clinical	na	na	FALSE
1720	M	24	KSA	na	2016-06-23	2016-06-27	2016-07-03	na	2016-07-14	FALSE	ICU	recovered	clinical	TRUE	TRUE	FALSE
1721	F	74	KSA	na	2016-06-26	2016-06-18	2016-07-03	2016-07-05	na	TRUE	ICU	fatal	clinical	TRUE	TRUE	FALSE
1722	M	18	KSA	na	2016-07-25	2016-07-26	2016-08-26	na	2016-08-04	na	na	recovered	clinical	FALSE	#####	na
1723	M	49	KSA	na	2016-07-16	2016-07-17	2016-07-20	2016-07-20	na	TRUE	fatal	fatal	clinical	na	na	FALSE
1724	M	27	KSA	na	2016-07-17	2016-07-20	2016-07-22	2016-07-24	na	FALSE	ICU	fatal	clinical	na	na	FALSE
1725	M	58	KSA	na	2016-07-19	2016-07-27	2016-07-29	na	2016-08-10	TRUE	stable	recovered	clinical	TRUE	TRUE	FALSE
1726	F	52	KSA	na	2016-07-31	2016-08-01	2016-08-02	na	2016-08-11	TRUE	stable	recovered	clinical	na	na	TRUE
1727	M	49	KSA	na	2016-07-24	2016-07-31	2016-08-02	na	2016-08-08	TRUE	stable	recovered	clinical	TRUE	TRUE	FALSE
1728	M	76	KSA	na	2016-07-31	2016-08-02	2016-08-04	na	2016-08-12	TRUE	stable	recovered	clinical	na	na	FALSE
1729	M	36	KSA	na	2016-08-04	2016-08-07	2016-08-08	na	2016-08-13	FALSE	stable	recovered	clinical	na	na	FALSE
1730	M	39	KSA	na	2016-08-11	2016-08-16	2016-08-18	na	2016-09-02	FALSE	stable	recovered	clinical	TRUE	TRUE	FALSE
1731	M	43	KSA	na	2016-08-12	2016-08-17	2016-08-23	na	2016-09-05	FALSE	stable	recovered	clinical	FALSE	#####	FALSE
1732	M	69	KSA	na	2016-08-21	2016-08-24	2016-08-26	2016-09-10	na	TRUE	stable	fatal	clinical	na	na	FALSE
1733	M	40	KSA	na	2016-08-15	2016-08-28	2016-08-31	2016-09-01	na	TRUE	ICU	fatal	clinical	TRUE	TRUE	FALSE
1734	M	65	KSA	na	2016-08-29	2016-09-04	2016-09-05	na	2016-09-23	TRUE	stable	recovered	clinical	TRUE	TRUE	FALSE
1735	M	55	KSA	na	2016-09-03	2016-09-08	2016-09-11	na	2016-09-19	FALSE	stable	recovered	clinical	TRUE	TRUE	FALSE
1736	M	72	KSA	na	na	na	2016-05-04	2016-05-04	na	TRUE	fatal	fatal	clinical	na	na	FALSE
1737	M	70	KSA	na	na	na	2016-09-16	2016-09-27	na	TRUE	stable	fatal	clinical	na	na	FALSE
1738	M	50	KSA	na	na	na	2016-09-17	na	2016-10-18	TRUE	stable	recovered	clinical	TRUE	TRUE	FALSE
1739	F	78	KSA	na	na	na	2016-09-21	na	2016-09-27	TRUE	stable	recovered	clinical	TRUE	TRUE	FALSE
1740	M	43	KSA	na	na	na	2016-09-23	na	2016-09-30	FALSE	stable	recovered	clinical	na	na	FALSE
1741	M	52	KSA	na	na	na	2016-09-23	na	2016-09-29	TRUE	stable	recovered	clinical	na	na	FALSE
1742	F	51	KSA	na	na	na	2016-09-29	na	na	na	stable	recovered	clinical	TRUE	TRUE	FALSE
1743	M	67	KSA	na	2016-09-06	2016-09-07	2016-09-08	na	na	TRUE	ICU	na	clinical	TRUE	TRUE	FALSE
1744	M	28	KSA	na	na	na	2016-10-10	na	2016-10-24	TRUE	stable	recovered	clinical	na	na	FALSE
1745	M	73	KSA	na	na	na	2016-10-15	2016-10-18	na	TRUE	stable	fatal	clinical	TRUE	TRUE	FALSE
1746	F	33	KSA	na	na	na	2016-10-17	na	na	na	stable	na	clinical	na	na	TRUE
1747	M	72	KSA	na	na	na	2016-10-18	na	na	na	ICU	na	clinical	na	na	FALSE
1748	M	47	KSA	na	na	na	2016-10-18	na	2016-10-27	FALSE	stable	recovered	clinical	TRUE	TRUE	FALSE
1749	M	53	KSA	na	na	na	2016-10-20	2016-10-22	na	TRUE	ICU	fatal	clinical	na	na	FALSE
1750	F	72	KSA	na	na	na	2016-10-21	na	na	na	stable	na	clinical	na	na	FALSE
1751	M	61	KSA	na	na	na	2016-10-21	na	na	na	stable	na	clinical	na	na	FALSE
1752	M	40	KSA	na	na	na	2016-10-21	na	2016-10-25	FALSE	stable	recovered	clinical	na	na	TRUE
1753	M	58	KSA	na	na	na	2016-10-23	2016-10-27	na	TRUE	ICU	fatal	clinical	na	na	FALSE
1754	M	55	KSA	na	na	na	2016-10-23	2016-10-23	na	TRUE	fatal	fatal	clinical	na	na	FALSE
1755	M	46	KSA	na	na	na	2016-10-24	na	na	na	stable	na	clinical	TRUE	TRUE	FALSE
1756	M	65	KSA	na	na	na	2016-10-26	na	na	na	stable	na	clinical	na	na	FALSE
* na: not available,
** Eleven cases were excluded form analysis:
two cases were repeatedly reported (number 119 and 653), nine cases had missing value in all entities (number 919, 938, 1004, 1500, 1511, 1572, 1573, 1574, 1575).
